# Supplementary material for: Validation of Next-Generation Sequencing of Entire Mitochondrial Genomes and the Diversity of Mitochondrial DNA Mutations in Oral Squamous Cell Carcinoma
Source: PLoS One. 2015 Aug 11;10(8):e0135643. doi: 10.1371/journal.pone.0135643 (PMC4532422; doi:10.1371/journal.pone.0135643)
Supplement: S1 Table — (XLSX) [file pone.0135643.s002.xlsx]

## Sheet: Supp. Table S1
Supplementary Table S1			Description of samples and analyzed tissue
Notes:	The recurrence in patient MKG21 should be regarded as second primary tumor, as the primary oral squamous cell carcinoma (OSCC) of this patient occurred in her mandible, while the second OSCC was found in her maxilla. Samples, which could not be subjected to NGS due to limitations of the DNA amount, where highlighted.
Sample	Age	Sex	Smoking behavior (0=non-smoker; 1=active smoker; 2 = former smoker)	Follow-up time (months)	Time to death after surgery (months)	Tumor area 1	Tumor area 2	Tumor area 3	Benign area to primary tumor	Benign area to recurrence	Dysplasia	Recurrence	Blood	Tumor area in lymph node	Benign area in lymph node
MKG01	32	f	0	54		X	X		X
MKG02	71	f	0	53		X			X
MKG03	55	f	0	10	10	X	X		X
MKG04	70	m	1	51		X			X				X
MKG05	73	m	2	50		X			X	X		X	X
MKG06	58	m	1	26	26	X			X				X
MKG07	58	m	2	46		X			X
MKG08	51	m	1	29	29	X			X				X
MKG09	61	f	0	43		X			X
MKG10	60	m	2	32	32	X			X	X		X
MKG11	52	m	2	41		X			X
MKG12	50	m	0	41		X			X
MKG13	68	f	0	20	20	X			X	X		X
MKG14	62	m	1	39		X			X
MKG15	64	m	1	7	7	X			X					X	X
MKG16	48	m	2	36		X			X
MKG17	68	f	0	34		X			X
MKG18	65	m	2	37		X			X		X			X	X
MKG19	38	m	0	33	33	X			X
MKG20	56	m	1	8	8	X			X					X	X
MKG21	74	f	0	24	24	X			X	X		X
MKG22	67	m	2	28		X			X
MKG23	56	m	2	15		X			X
MKG24	45	m	1	13	13	X			X	X		X
MKG25	66	f	2	1	1	X			X
MKG26	61	m	2	23		X			X					X	X
MKG27	58	f	1	15	15	X	X	X	X					X	X
MKG28	73	m	1	16		X			X
