# Supplementary material for: Validation of Next-Generation Sequencing of Entire Mitochondrial Genomes and the Diversity of Mitochondrial DNA Mutations in Oral Squamous Cell Carcinoma
Source: PLoS One. 2015 Aug 11;10(8):e0135643. doi: 10.1371/journal.pone.0135643 (PMC4532422; doi:10.1371/journal.pone.0135643)
Supplement: S2 Table — (XLSX) [file pone.0135643.s003.xlsx]

## Sheet: Suppl.Table S2
	Supplementary Table S2			Point and length heteroplasmic mtDNA mutations in different tissues from 28 oral cancer patients
Notes:
*	These samples were only genotyped with Sanger sequencing.
	Patient	Tissue	Position	nucleotide substitution	Heteroplasmy	Coverage	Gene	AAC	Transition-Transversion	Numts (Li et al 2012)	Numts-Locus	HaploGrep Weight	Emma Score(Röck et al 2013)	Conservation Index (Yao et al)	genomic location	Ensembl_Gene_ID	Ensembl_Protein_ID	Uniprot_Name	Uniprot_ID	NCBI_Gene_ID	NCBI_Protein_ID	gene_pos	amino_acid_position	amino_acid_substitution	codon_substitution	codon_degeneration	dbSNP_ID	PolyPhen2_prediction	PolyPhen2_score	SIFT_prediction	SIFT_score	FatHmm_prediction	FatHmm_score	PROVEAN_prediction	PROVEAN_score	MutAss_prediction	MutAss_score	Carol_prediction	Carol_score	Condel_prediction	Condel_score	PhyloP_46V	PhastCons_46V	SiteVar	Uniformity_score	Uniformity_score_II	Consensus_Uniformity_score	MitoMap_disease	MitoMap_status
	MKG27	Primary tumor area 3	1082	A>G	0.01	32519	MT-RNR1		transition	1	chrX:62059557-62059607	0	0	0
	MKG27	Primary tumor area 3	16241	A>G	0.01	40552	MT-DLOOP1		transition	0	-	7.2	0.386	0
	MKG27	Primary tumor area 1	13897	T>C	0.0101	87462	MT-ND5	Y521H	transition	2	chr5:93903161-93906623 chr4:65475371-65475437	0	0	0.230769	13897	ENSG00000198786	ENSP00000354813	NU5M_HUMAN	P03915	4540	YP_003024036.1	1561	521	Y/H	Tat/Cat	2	-	benign	0.02	neutral	0.55	neutral	1.02	neutral	0.57	neutral	0.14	neutral	0.43	deleterious	0.766	-1.3	0	0	4	4	3	NA	NA
	MKG01	Primary tumor area 2	14560	G>A	0.0103	22492	MT-ND6		transition	12	chr5:99381642-99390437 chr5:134258999-134264217 chr5:93903161-93906623 chr11:81267216-81267770 chr17:22018521-22020228 chr17:22031838-22032092 chr2:132127142-132127595 chr7:57264039-57264241 chr7:57240758-57240929 chr4:65474092-65474877 chr8:36135806-36136731 chr16:82154795-82155691	5.9	0.85341	0
	MKG01	Primary tumor area 1	15033	T>C	0.0104	38634	MT-CYB	L96P	transition	0	-	0	0	1	15033	ENSG00000198727	ENSP00000354554	CYB_HUMAN	P00156	4519	YP_003024038.1	287	96	L/P	cTa/cCa	4/2	-	probably_damaging	1	neutral	0.1	neutral	2.9	deleterious	-5.07	high	4.87	deleterious	1	neutral	0.051	-0.96	0	0	7	7	3	NA	NA
	MKG25	Benign	3427	G>A	0.0104	79431	MT-ND1	G41S	transition	0	-	0	0	1	3427	ENSG00000198888	ENSP00000354687	NU1M_HUMAN	P03886	4535	YP_003024026.1	121	41	G/S	Ggc/Agc	4	-	probably_damaging	1	neutral	0.5	neutral	2.26	deleterious	-5.33	medium	2.82	deleterious	1	neutral	0.25	-1.55	0.37	0	7	7	3	NA	NA
	MKG03	Benign	3964	T>C	0.0105	19163	MT-ND1	F220L	transition	0	-	0	0	0.980769	3964	ENSG00000198888	ENSP00000354687	NU1M_HUMAN	P03886	4535	YP_003024026.1	658	220	F/L	Ttc/Ctc	2	-	probably_damaging	1	neutral	0.65	neutral	2.3	deleterious	-5.68	high	3.72	deleterious	1	neutral	0.326	-4.74	0	0	7	7	3	NA	NA
	MKG14	Benign	13851	C>T	0.0105	28567	MT-ND5		transition	0	-	0	0.071117	0
	MKG04	Benign	14129	C>A	0.0106	38086	MT-ND5	T598N	transversion	0	-	0	0	0.692308	14129	ENSG00000198786	ENSP00000354813	NU5M_HUMAN	P03915	4540	YP_003024036.1	1793	598	T/N	aCc/aAc	4	-	possibly_damaging	0.54	neutral	0.25	neutral	0.94	neutral	-1.32	medium	2.14	neutral	0.74	neutral	0.357	-0.04	0	0	5	6	2	NA	NA
	MKG17	Benign	4522	T>C	0.0106	19699	MT-ND2	L18P	transition	0	-	0	0	0.923077	4522	ENSG00000198763	ENSP00000355046	NU2M_HUMAN	P03891	4536	YP_003024027.1	53	18	L/P	cTc/cCc	4/2	-	possibly_damaging	0.86	neutral	0.2	neutral	3.94	deleterious	-3.68	medium	2.54	neutral	0.91	neutral	0.171	-0.94	0	0	6	7	2	NA	NA
	MKG17	Benign	16242	C>T	0.0106	33900	MT-DLOOP1		transition	0	-	5.7	0.461635	0
	MKG28	Primary tumor	4136	A>G	0.0107	20476	MT-ND1	Y277C	transition	0	-	8.1	0.21335	1	4136	ENSG00000198888	ENSP00000354687	NU1M_HUMAN	P03886	4535	YP_003024026.1	830	277	Y/C	tAc/tGc	2	rs199476121	probably_damaging	0.98	neutral	0.14	neutral	2.61	deleterious	-8.05	high	4.04	deleterious	0.99	neutral	0.078	4.67	0.99	0.01	7	7	3	LHON	Possibly synergistic
	MKG22	Benign	189	A>G	0.0109	28999	MT-DLOOP2		transition	1	chr17:22020727-22020961	3.9	2.87579	0
	MKG05	Benign at recurrence	8158	A>G	0.011	19300	MT-CO2		transition	3	chr2:132139470-132139603 chr2:131033634-131033767 chr7:68795704-68795854	8.8	0.35559	0
	MKG05	Benign at recurrence	11233	T>C	0.011	22468	MT-ND4		transition	4	chr5:99381642-99390437 chr5:134258999-134264217 chr2:202078902-202079088 chr2:132130745-132130910	8.8	0.14223	0
	MKG14	Benign	1485	G>A	0.011	25598	MT-RNR1		transition	4	chr17:22021385-22022346 chr6:145050188-145050277 chr4:156386782-156386868 chr8:32869752-32869832	0	0	0
	MKG25	Benign	8167	T>C	0.011	90792	MT-CO2		transition	5	chr1:564464-570304 chr5:99381642-99390437 chr2:132139470-132139603 chr2:131033634-131033767 chr7:68795704-68795854	7.2	0.28447	0
	MKG26	Tumor in lymph node	189	A>G	0.011	48392	MT-DLOOP2		transition	1	chr17:22020727-22020961	3.9	2.87579	0
	MKG27	Benign area 2	16241	A>G	0.011	61783	MT-DLOOP1		transition	0	-	7.2	0.386	0
	MKG07	Primary tumor	10436	C>A	0.0111	31735	MT-TR		transversion	12	chr11:81263225-81263383 chr17:22031160-22031645 chr2:143855842-143856076 chr2:131035926-131036132 chr2:132137199-132137339 chr2:120970828-120971035 chr2:203482375-203482533 chr7:57236758-57236957 chr7:57260020-57260227 chr7:63565848-63566055 chr4:65476517-65476686 chr4:156377746-156377920	0	0	0
	MKG13	Primary tumor	650	T>C	0.0111	29440	MT-RNR1		transition	6	chr2:143848384-143849129 chr7:142373033-142374058 chr9:33656633-33656990 chr4:117218897-117219189 chr10:57357637-57357825 chrY:8234669-8234994	10	0	0
	MKG21	Second primary tumor	189	A>G	0.0111	30610	MT-DLOOP2		transition	1	chr17:22020727-22020961	3.9	2.87579	0
	MKG15	Primary tumor	6845	C>A	0.0112	33799	MT-CO1	I314M	transversion	15	chr5:99381642-99390437 chr5:5395535-5396043 chr17:51183094-51183746 chr3:171252230-171252437 chrX:125605687-125606435 chr2:50815830-50816528 chr2:132140548-132141253 chr2:131031988-131032688 chr2:95565445-95565716 chr7:63569338-63570083 chr7:57256058-57256805 chr9:5097128-5098094 chr10:71351669-71352237 chrY:13289838-13289975 chr12:40680094-40680457	0	0	0.423077	6845	ENSG00000198804	ENSP00000354499	COX1_HUMAN	P00395	4512	YP_003024028.1	942	314	I/M	atC/atA	2	-	probably_damaging	1	deleterious	0	neutral	2.6	neutral	-1.53	high	3.56	deleterious	1	neutral	0.001	4.97	0.98	0	7	7	3	NA	NA
	MKG09	Benign	1202	G>A	0.0113	36783	MT-RNR1		transition	3	chrX:142518275-142518346 chr8:47741967-47742348 chr18:59541804-59542118	0	0	0
	MKG19	Benign	7916	A>G	0.0114	30832	MT-CO2	T111A	transition	0	-	0	0	0.942308	7916	ENSG00000198712	ENSP00000354876	COX2_HUMAN	P00403	4513	YP_003024029.1	331	111	T/A	Acc/Gcc	4	-	probably_damaging	0.99	neutral	0.55	neutral	2.01	deleterious	-3.66	low	1.21	deleterious	0.99	neutral	0.279	-1.5	0.29	0	6	6	3	NA	NA
	MKG27	Primary tumor area 1	16241	A>G	0.0114	97131	MT-DLOOP1		transition	0	-	7.2	0.386	0
	MKG03	Benign	12584	A>G	0.0115	24921	MT-ND5		transition	0	-	0	0	1	12584	ENSG00000198786	ENSP00000354813	NU5M_HUMAN	P03915	4540	YP_003024036.1	248	83	D/G	gAc/gGc	2	-	probably_damaging	1	neutral	0.35	neutral	-0.36	deleterious	-6.89	high	4.41	deleterious	1	neutral	0.175	5.39	1	0	7	7	3	NA	NA
	MKG05	Benign	94	G>A	0.0115	42206	MT-DLOOP2		transition	1	chr17:22020727-22020961	6.6	0.153878	0
	MKG15	Primary tumor	6955	G>A	0.0115	35751	MT-CO1	G351D	transition	0	-	0	0	1	6955	ENSG00000198804	ENSP00000354499	COX1_HUMAN	P00395	4512	YP_003024028.1	1052	351	G/D	gGt/gAt	4	-	probably_damaging	1	deleterious	0	neutral	2	deleterious	-4.26	high	5.26	deleterious	1	neutral	0	5.92	1	0	8	8	3	Mild EXIT and MR	Reported
	MKG18	Benign	6419	A>C	0.0115	15000	MT-CO1	K172N	transversion	6	chr2:50815830-50816528 chr2:132140548-132141253 chr2:131031988-131032688 chr2:212643406-212643639 chr7:68798102-68798250 chr9:5097128-5098094	0	0	0.923077	6419	ENSG00000198804	ENSP00000354499	COX1_HUMAN	P00395	4512	YP_003024028.1	516	172	K/N	aaA/aaC	2	-	probably_damaging	1	deleterious	0	neutral	2.52	neutral	-2	medium	2.19	deleterious	1	neutral	0.001	4.65	1	0	7	7	3	NA	NA
	MKG21	Benign around second primary tumor	14985	G>A	0.0116	45349	MT-CYB	R80H	transition	2	chrX:5087516-5088240 chr13:96346883-96347320	0	0	1	14985	ENSG00000198727	ENSP00000354554	CYB_HUMAN	P00156	4519	YP_003024038.1	239	80	R/H	cGc/cAc	4	-	probably_damaging	1	neutral	0.54	neutral	3.85	deleterious	-4.16	medium	3.5	deleterious	1	neutral	0.272	5.46	0.99	0	7	7	3	NA	NA
	MKG24	Recurrence	6058	A>C	0.0117	48410	MT-CO1	H52P	transversion	0	-	0	0	1	6058	ENSG00000198804	ENSP00000354499	COX1_HUMAN	P00395	4512	YP_003024028.1	155	52	H/P	cAc/cCc	2	-	possibly_damaging	0.66	deleterious	0	neutral	2.96	neutral	-1.35	medium	2.54	deleterious	1	neutral	0.171	5.59	1	0	6	7	3	NA	NA
	MKG03	Primary tumor area 1	5881	G>A	0.0118	15805	MT-TY		transition	0	-	0	0	0
	MKG05	Recurrence	6762	G>A	0.012	27919	MT-CO1	V287M	transition	9	chr1:107347448-107347964 chr3:126724319-126724408 chr2:132140548-132141253 chr2:212643707-212643923 chr7:68797073-68797666 chr8:111945560-111946060 chr8:104102162-104102332 chr16:3418052-3418837 chr12:40680094-40680457	0	0	1	6762	ENSG00000198804	ENSP00000354499	COX1_HUMAN	P00395	4512	YP_003024028.1	859	287	V/M	Gtg/Atg	4	-	probably_damaging	1	deleterious	0	neutral	2.21	neutral	-2.14	high	5.3	deleterious	1	neutral	0.001	-2.33	0.08	0	7	7	3	NA	NA
	MKG27	Benign area 1	14002	A>G	0.012	41959	MT-ND5	T556A	transition	1	chr5:134258999-134264217	8.1	0.28447	0.75	14002	ENSG00000198786	ENSP00000354813	NU5M_HUMAN	P03915	4540	YP_003024036.1	1666	556	T/A	Acc/Gcc	4	-	benign	0	neutral	0.59	neutral	0.89	neutral	-1.46	low	1.31	neutral	0.4	deleterious	0.793	-1.19	0	0.02	4	4	3	NA	NA
	MKG15	Primary tumor	6077	C>T	0.0121	29124	MT-CO1		transition	5	chr1:107348354-107348506 chr2:132141375-132141537 chr2:131031578-131031740 chr9:81355927-81356087 chr8:111946452-111946870	10	0.21335	0
	MKG06	Primary tumor	1028	G>A	0.0122	40548	MT-RNR1		transition	3	chr8:104095283-104095376 chr18:59541804-59542118 chrY:13290178-13290667	0	0	0
	MKG25	Benign	5894	A>C	0.0122	64089			transversion	5	chr17:22026593-22028979 chr17:19508361-19508833 chr9:95301351-95301619 chr4:156382331-156382606 chr8:134767936-134768160	8.8	0.14223	0
	MKG25	Benign	10313	A>C	0.0123	90228	MT-ND3		transversion	0	-	0	0	0
	MKG15	Primary tumor	1959	C>T	0.0124	30260	MT-RNR2		transition	3	chrX:142519051-142519183 chr7:142374142-142374646 chr9:33657749-33658251	0	0	0
	MKG18	Benign	12113	G>A	0.0124	31240	MT-ND4	D452N	transition	0	-	0	0	0.134615	12113	ENSG00000198886	ENSP00000354961	NU4M_HUMAN	P03905	4538	YP_003024031.1	1354	452	D/N	Gac/Aac	2	-	benign	0	neutral	0.18	neutral	2.3	neutral	0.16	neutral	-1.07	neutral	0.82	deleterious	0.59	-4.78	0	0	4	4	3	NA	NA
	MKG18	Benign	1574	G>A	0.0125	31561	MT-RNR1		transition	0	-	0	0	0
	MKG21	Primary tumor	13759	G>A	0.0126	35067	MT-ND5	A475T	transition	2	chr5:134258999-134264217 chr5:93903161-93906623	5.4	0.35559	0.0769231	13759	ENSG00000198786	ENSP00000354813	NU5M_HUMAN	P03915	4540	YP_003024036.1	1423	475	A/T	Gca/Aca	4	-	benign	0.01	neutral	0.47	neutral	3.76	neutral	1.66	neutral	-2.07	neutral	0.52	deleterious	0.732	-4.18	0	0.09	4	4	3	NA	NA
	MKG05	Benign	16261	C>T	0.0127	56517	MT-DLOOP1		transition	0	-	4.2	1.60746	0
	MKG23	Benign	5540	G>A	0.0127	21961	MT-TW		transition	5	chr1:238104374-238104757 chr7:141502035-141502266 chr9:5096262-5096490 chr6:92436780-92436882 chr4:156382640-156382787	0	0	0
	MKG01	Benign	8849	T>C	0.0128	31108	MT-ATP6	L108S	transition	0	-	0	0	1	8849	ENSG00000198899	ENSP00000354632	ATP6_HUMAN	P00846	4508	YP_003024031.1	323	108	L/S	tTa/tCa	4/2	-	probably_damaging	1	deleterious	0.01	neutral	4.19	deleterious	-5.58	medium	2.81	deleterious	1	neutral	0.007	1.41	0.61	0	8	8	3	NA	NA
	MKG15	Benign	13489	T>C	0.0128	27818	MT-ND5	F385L	transition	0	-	0	0	1	13489	ENSG00000198786	ENSP00000354813	NU5M_HUMAN	P03915	4540	YP_003024036.1	1153	385	F/L	Ttc/Ctc	2	-	probably_damaging	1	neutral	0.73	neutral	4.69	deleterious	-5.24	medium	2.85	deleterious	1	neutral	0.365	-4.98	0	0	7	7	3	NA	NA
	MKG23	Benign	4597	T>C	0.0128	24223	MT-ND2	V43A	transition	0	-	0	0	0.961538	4597	ENSG00000198763	ENSP00000355046	NU2M_HUMAN	P03891	4536	YP_003024027.1	128	43	V/A	gTt/gCt	4	-	benign	0.06	neutral	0.22	neutral	4.56	deleterious	-3	low	1.36	neutral	0.76	deleterious	0.58	0.18	0	0	5	5	3	NA	NA
	MKG27	Primary tumor area 1	2690	G>A	0.0129	68838	MT-RNR2		transition	9	chr17:19504577-19504668 chr14:84638350-84638625 chrX:142519654-142519895 chrX:55064986-55065071 chr9:33658280-33659128 chr8:32870741-32871063 chr10:57359452-57359841 chr10:20035675-20036008 chr16:3421781-3422107	0	0	0
	MKG05	Benign at recurrence	8084	A>G	0.013	18787	MT-CO2	T167A	transition	2	chr2:132139470-132139603 chr2:131033634-131033767	10	0	0.442308	8084	ENSG00000198712	ENSP00000354876	COX2_HUMAN	P00403	4513	YP_003024029.1	499	167	T/A	Aca/Gca	4	-	benign	0	neutral	0.55	neutral	2.1	neutral	0.22	neutral	-1.3	neutral	0.44	deleterious	0.774	-3.4	0	0	4	4	3	NA	NA
	MKG05	Benign at recurrence	10957	A>G	0.013	24359	MT-ND4		transition	0	-	0	0	0
	MKG13	Benign at recurrence	13287	C>T	0.013	28700	MT-ND5		transition	24	chr1:235702039-235702268 chr11:81266035-81266220 chr11:11261607-11261721 chr3:176728508-176728631 chr14:84640935-84641307 chrX:69345975-69346157 chr2:132128427-132129028 chr2:131038669-131038917 chr2:238430092-238430252 chr2:143852893-143853251 chr2:156169006-156169205 chr2:83043725-83043889 chr7:57262612-57263334 chr7:57239549-57239923 chr7:112012841-112013223 chr9:5110326-5110699 chr4:17063508-…	10	0.071117	0
	MKG18	Primary tumor	16021	C>T	0.013	42728	MT-TP		transition	0	-	0	0	0
	MKG23	Primary tumor	4597	T>C	0.013	18632	MT-ND2	V43A	transition	0	-	0	0	0.961538	4597	ENSG00000198763	ENSP00000355046	NU2M_HUMAN	P03891	4536	YP_003024027.1	128	43	V/A	gTt/gCt	4	-	benign	0.06	neutral	0.22	neutral	4.56	deleterious	-3	low	1.36	neutral	0.76	deleterious	0.58	0.18	0	0	5	5	3	NA	NA
	MKG19	Benign	8433	T>C	0.0131	26320	MT-ATP8	I23T	transition	0	-	10	0.21335	0.961538	8433	ENSG00000228253	ENSP00000355265	ATP8_HUMAN	P03928	4509	YP_003024030.1	68	23	I/T	aTc/aCc	2	-	benign	0.02	deleterious	0.03	neutral	1.68	deleterious	-3.16	medium	2.19	neutral	0.97	deleterious	0.507	-7.48	0	0.01	7	7	3	NA	NA
	MKG04	Benign	16327	C>T	0.0132	46855	MT-DLOOP1		transition	1	chr11:31576656-31576740	6.9	0.263419	0
	MKG15	Primary tumor	8273	C>T	0.0132	26931			transition	1	chr5:99381642-99390437	10	0.071117	0
	MKG14	Benign	4688	T>C	0.0133	30311	MT-ND2		transition	1	chr4:14507834-14508073	6	0.92453	0
	MKG15	Primary tumor	3086	T>C	0.0134	34378	MT-RNR2		transition	3	chr7:142374849-142375525 chr8:47740183-47740451 chrY:8239386-8239557	0	0	0
	MKG19	Benign	15500	G>A	0.0136	31524	MT-CYB	D252N	transition	0	-	0	0	1	15500	ENSG00000198727	ENSP00000354554	CYB_HUMAN	P00156	4519	YP_003024038.1	754	252	D/N	Gac/Aac	2	-	probably_damaging	0.99	neutral	0.33	neutral	3.12	deleterious	-3.87	high	4.25	deleterious	0.99	neutral	0.17	-0.29	0.98	0	7	7	3	NA	NA
	MKG01	Primary tumor area 1	14560	G>A	0.0138	38312	MT-ND6		transition	12	chr5:99381642-99390437 chr5:134258999-134264217 chr5:93903161-93906623 chr11:81267216-81267770 chr17:22018521-22020228 chr17:22031838-22032092 chr2:132127142-132127595 chr7:57264039-57264241 chr7:57240758-57240929 chr4:65474092-65474877 chr8:36135806-36136731 chr16:82154795-82155691	5.9	0.85341	0
	MKG13	Primary tumor	13287	C>T	0.0138	30616	MT-ND5		transition	24	chr1:235702039-235702268 chr11:81266035-81266220 chr11:11261607-11261721 chr3:176728508-176728631 chr14:84640935-84641307 chrX:69345975-69346157 chr2:132128427-132129028 chr2:131038669-131038917 chr2:238430092-238430252 chr2:143852893-143853251 chr2:156169006-156169205 chr2:83043725-83043889 chr7:57262612-57263334 chr7:57239549-57239923 chr7:112012841-112013223 chr9:5110326-5110699 chr4:17063508-…	10	0.071117	0
	MKG10	Recurrence	16036	G>A	0.014	41238	MT-DLOOP1		transition	0	-	0	0	0
	MKG13	Benign at recurrence	12407	T>C	0.014	29847	MT-ND5	V24A	transition	0	-	0	0	0.75	12407	ENSG00000198786	ENSP00000354813	NU5M_HUMAN	P03915	4540	YP_003024036.1	71	24	V/A	gTt/gCt	4	-	benign	0.15	neutral	0.27	neutral	3.74	neutral	-0.15	low	1.25	neutral	0.69	deleterious	0.562	-2.32	0	0	4	4	3	NA	NA
	MKG17	Primary tumor	10860	T>C	0.014	48351	MT-ND4	I34T	transition	1	chr17:22031160-22031645	0	0	1	10860	ENSG00000198886	ENSP00000354961	NU4M_HUMAN	P03905	4538	YP_003024031.1	101	34	I/T	aTt/aCt	2	-	probably_damaging	1	deleterious	0.04	neutral	1.34	deleterious	-3.66	medium	2.87	deleterious	1	neutral	0.021	2.08	0.91	0	8	8	3	NA	NA
	MKG27	Benign area 1	3523	A>G	0.014	16739	MT-ND1	T73A	transition	0	-	10	0.071117	0.923077	3523	ENSG00000198888	ENSP00000354687	NU1M_HUMAN	P03886	4535	YP_003024026.1	217	73	T/A	Acc/Gcc	4	-	benign	0.01	neutral	0.5	neutral	2.83	neutral	0.18	neutral	-0.54	neutral	0.49	deleterious	0.744	-2.49	0	0.01	4	4	3	NA	NA
	MKG19	Benign	13016	T>C	0.0142	30140	MT-ND5	L227S	transition	0	-	0	0	1	13016	ENSG00000198786	ENSP00000354813	NU5M_HUMAN	P03915	4540	YP_003024036.1	680	227	L/S	tTa/tCa	4/2	-	probably_damaging	0.97	neutral	0.41	neutral	4.53	neutral	-1.99	medium	3.13	neutral	0.97	neutral	0.22	2.16	1	0	6	6	2	NA	NA
	MKG24	Primary tumor	2889	C>T	0.0143	23359	MT-RNR2		transition	5	chr11:10529434-10531883 chr17:22022360-22024802 chr7:142374849-142375525 chr9:33658280-33659128 chr6:62284018-62284534	0	0	0
	MKG03	Primary tumor area 1	11790	T>C	0.0146	17750	MT-ND4	L344P	transition	0	-	0	0	1	11790	ENSG00000198886	ENSP00000354961	NU4M_HUMAN	P03905	4538	YP_003024031.1	1031	344	L/P	cTc/cCc	4/2	-	probably_damaging	0.98	deleterious	0	neutral	4.56	deleterious	-6.37	high	3.73	deleterious	1	neutral	0.007	-0.06	0	0	8	8	3	NA	NA
	MKG03	Benign	13595	G>A	0.0149	22605	MT-ND5	S420N	transition	0	-	0	0	0.634615	13595	ENSG00000198786	ENSP00000354813	NU5M_HUMAN	P03915	4540	YP_003024036.1	1259	420	S/N	aGc/aAc	4/2	-	possibly_damaging	0.52	neutral	0.34	neutral	3.64	deleterious	-2.69	medium	2.18	neutral	0.64	neutral	0.41	1.92	0.88	0	6	7	2	NA	NA
	MKG27	Benign lymph node	16241	A>G	0.015	51994	MT-DLOOP1		transition	0	-	7.2	0.386	0
	MKG03	Benign	15090	T>C	0.0152	27583	MT-CYB	I115T	transition	8	chr5:99381642-99390437 chr11:87526551-87527104 chr2:131040514-131040859 chr2:132126634-132127023 chr7:57264599-57265029 chr7:57241290-57241529 chr4:65474092-65474877 chr13:96346883-96347320	8.8	0.14223	0.923077	15090	ENSG00000198727	ENSP00000354554	CYB_HUMAN	P00156	4519	YP_003024038.1	344	115	I/T	aTc/aCc	2	-	possibly_damaging	0.74	neutral	0.49	neutral	3.03	deleterious	-2.66	low	1.23	neutral	0.72	neutral	0.375	0.15	0.39	0	5	6	2	NA	NA
	MKG28	Primary tumor	3955	G>A	0.0152	21694	MT-ND1	A217T	transition	7	chr17:19505868-19506222 chrX:142521414-142521512 chr2:132143492-132143735 chr2:131029383-131029623 chr4:156384328-156384629 chr8:32872209-32872274 chr16:3420223-3420607	0	0	1	3955	ENSG00000198888	ENSP00000354687	NU1M_HUMAN	P03886	4535	YP_003024026.1	649	217	A/T	Gca/Aca	4	rs28552781	probably_damaging	1	neutral	0.39	neutral	2.73	deleterious	-2.68	high	3.65	deleterious	1	neutral	0.195	-2.26	0.18	0	7	7	3	NA	NA
	MKG02	Primary tumor	2666	T>C	0.0153	46676	MT-RNR2		transition	5	chr1:238107504-238107831 chr7:142374849-142375525 chr9:33658280-33659128 chr8:104097139-104097239 chr10:25927446-25927520	0	0	0
	MKG21	Second primary tumor	13759	G>A	0.0154	29731	MT-ND5	A475T	transition	2	chr5:134258999-134264217 chr5:93903161-93906623	5.4	0.35559	0.0769231	13759	ENSG00000198786	ENSP00000354813	NU5M_HUMAN	P03915	4540	YP_003024036.1	1423	475	A/T	Gca/Aca	4	-	benign	0.01	neutral	0.47	neutral	3.76	neutral	1.66	neutral	-2.07	neutral	0.52	deleterious	0.732	-4.18	0	0.09	4	4	3	NA	NA
	MKG05	Benign at recurrence	195	T>C	0.016	23222	MT-DLOOP2		transition	1	chr17:22020727-22020961	2	6.64506	0
	MKG10	Recurrence	9865	T>C	0.016	30243	MT-CO3	I220T	transition	3	chr7:57235767-57236433 chr7:57259252-57259705 chr4:25722088-25722339	0	0	0.942308	9865	ENSG00000198938	ENSP00000354982	COX3_HUMAN	P00414	4514	YP_003024032.1	659	220	I/T	aTc/aCc	2	-	benign	0	neutral	0.19	neutral	2.24	deleterious	-2.6	low	1.58	neutral	0.81	deleterious	0.594	-1.74	0	0	5	5	3	NA	NA
	MKG15	Primary tumor	9794	A>G	0.0163	31965	MT-CO3		transition	1	chr1:235705442-235705665	0	0	0
	MKG18	Primary tumor	2599	T>C	0.0163	69589	MT-RNR2		transition	0	-	0	0	0
	MKG01	Benign	14560	G>A	0.0165	44085	MT-ND6		transition	12	chr5:99381642-99390437 chr5:134258999-134264217 chr5:93903161-93906623 chr11:81267216-81267770 chr17:22018521-22020228 chr17:22031838-22032092 chr2:132127142-132127595 chr7:57264039-57264241 chr7:57240758-57240929 chr4:65474092-65474877 chr8:36135806-36136731 chr16:82154795-82155691	5.9	0.85341	0
	MKG13	Recurrence	13287	C>T	0.017	34535	MT-ND5		transition	24	chr1:235702039-235702268 chr11:81266035-81266220 chr11:11261607-11261721 chr3:176728508-176728631 chr14:84640935-84641307 chrX:69345975-69346157 chr2:132128427-132129028 chr2:131038669-131038917 chr2:238430092-238430252 chr2:143852893-143853251 chr2:156169006-156169205 chr2:83043725-83043889 chr7:57262612-57263334 chr7:57239549-57239923 chr7:112012841-112013223 chr9:5110326-5110699 chr4:17063508-…	10	0.071117	0
	MKG26	Tumor in lymph node	14560	G>A	0.017	54157	MT-ND6		transition	12	chr5:99381642-99390437 chr5:134258999-134264217 chr5:93903161-93906623 chr11:81267216-81267770 chr17:22018521-22020228 chr17:22031838-22032092 chr2:132127142-132127595 chr7:57264039-57264241 chr7:57240758-57240929 chr4:65474092-65474877 chr8:36135806-36136731 chr16:82154795-82155691	5.9	0.85341	0
	MKG09	Benign	189	A>G	0.0172	30791	MT-DLOOP2		transition	1	chr17:22020727-22020961	3.9	2.87579	0
	MKG18	Primary tumor	8749	T>C	0.0175	23661	MT-ATP6		transition	11	chr1:107345592-107345864 chr17:22029254-22031051 chr3:89636332-89636609 chr2:203480675-203480947 chr7:57235095-57235467 chr7:63567571-63567711 chr9:5099739-5100019 chr6:92436438-92436775 chr8:20408707-20408917 chr10:101817144-101817658 chr16:10818730-10818993	10	0.071117	0
	MKG10	Primary tumor	9865	T>C	0.0176	11702	MT-CO3	I220T	transition	3	chr7:57235767-57236433 chr7:57259252-57259705 chr4:25722088-25722339	0	0	0.942308	9865	ENSG00000198938	ENSP00000354982	COX3_HUMAN	P00414	4514	YP_003024032.1	659	220	I/T	aTc/aCc	2	-	benign	0	neutral	0.19	neutral	2.24	deleterious	-2.6	low	1.58	neutral	0.81	deleterious	0.594	-1.74	0	0	5	5	3	NA	NA
	MKG02	Primary tumor	8187	G>A	0.018	22908	MT-CO2	G201E	transition	0	-	0	0	1	8187	ENSG00000198712	ENSP00000354876	COX2_HUMAN	P00403	4513	YP_003024029.1	602	201	G/E	gGa/gAa	4	-	probably_damaging	1	neutral	0.36	neutral	-0.26	deleterious	-7.67	high	4.24	deleterious	1	neutral	0.18	5.95	1	0	7	7	3	NA	NA
	MKG21	Benign	14985	G>A	0.018	70697	MT-CYB	R80H	transition	2	chrX:5087516-5088240 chr13:96346883-96347320	0	0	1	14985	ENSG00000198727	ENSP00000354554	CYB_HUMAN	P00156	4519	YP_003024038.1	239	80	R/H	cGc/cAc	4	-	probably_damaging	1	neutral	0.54	neutral	3.85	deleterious	-4.16	medium	3.5	deleterious	1	neutral	0.272	5.46	0.99	0	7	7	3	NA	NA
	MKG20	Primary tumor	11832	G>A	0.0182	34824	MT-ND4		transition	0	-	0	0	0
	MKG09	Benign	10015	T>C	0.0183	35547	MT-TG		transition	4	chr17:22029254-22031051 chr7:57235767-57236433 chr7:63566388-63566702 chr9:94872268-94872433	0	0	0
	MKG18	Dysplasia	9927	T>C	0.0183	42496	MT-CO3	Y241H	transition	0	-	0	0	1	9927	ENSG00000198938	ENSP00000354982	COX3_HUMAN	P00414	4514	YP_003024032.1	721	241	Y/H	Tac/Cac	2	-	probably_damaging	1	neutral	0.54	neutral	1.1	deleterious	-4.31	high	4.11	deleterious	1	neutral	0.271	2.17	1	0	7	7	3	NA	NA
	MKG22	Primary tumor	16213	G>A	0.0184	32188	MT-DLOOP1		transition	0	-	5.6	0.761567	0
	MKG03	Benign	709	G>A	0.0185	23803	MT-RNR1		transition	13	chr5:123096496-123097432 chr5:8622212-8622503 chr17:22021385-22022346 chr14:52054139-52054486 chr2:143848384-143849129 chr2:149639295-149639426 chr2:126569771-126569984 chr2:212641062-212641333 chr7:142373033-142374058 chr9:33656633-33656990 chr4:156387335-156387611 chr8:47742504-47742672 chr20:55935747-55936114	3	4.1959	0
	MKG24	Recurrence	5503	T>C	0.0185	43059	MT-ND2	M345T	transition	1	chr17:22024848-22026588	10	0.071117	0.365385	5503	ENSG00000198763	ENSP00000355046	NU2M_HUMAN	P03891	4536	YP_003024027.1	1034	345	M/T	aTa/aCa	2	-	possibly_damaging	0.45	neutral	0.61	neutral	2.1	neutral	1.44	neutral	0.17	neutral	0.39	deleterious	0.581	-1.47	0	0	4	5	3	NA	NA
	MKG19	Benign	3693	G>A	0.0187	30070	MT-ND1		transition	8	chr17:19505868-19506222 chrX:102040938-102041035 chr7:141503871-141504146 chr7:63572637-63572784 chr4:88597262-88597347 chr20:55932991-55933131 chr16:3420223-3420607 chr22:24347986-24348128	6.6	0.35559	0
	MKG20	Primary tumor	709	G>A	0.0188	33786	MT-RNR1		transition	13	chr5:123096496-123097432 chr5:8622212-8622503 chr17:22021385-22022346 chr14:52054139-52054486 chr2:143848384-143849129 chr2:149639295-149639426 chr2:126569771-126569984 chr2:212641062-212641333 chr7:142373033-142374058 chr9:33656633-33656990 chr4:156387335-156387611 chr8:47742504-47742672 chr20:55935747-55936114	3	4.1959	0
	MKG02	Benign	6116	A>G	0.019	14294	MT-CO1		transition	3	chr17:22026593-22028979 chr2:132141375-132141537 chr2:131031578-131031740	8.8	0	0
	MKG27	Tumor in lymph node	13897	T>C	0.019	43398	MT-ND5	Y521H	transition	2	chr5:93903161-93906623 chr4:65475371-65475437	0	0	0.230769	13897	ENSG00000198786	ENSP00000354813	NU5M_HUMAN	P03915	4540	YP_003024036.1	1561	521	Y/H	Tat/Cat	2	-	benign	0.02	neutral	0.55	neutral	1.02	neutral	0.57	neutral	0.14	neutral	0.43	deleterious	0.766	-1.3	0	0	4	4	3	NA	NA
	MKG03	Benign	14487	T>C	0.0191	22901	MT-ND6	M63V	transition	1	chr17:22031838-22032092	0	0	1
	MKG03	Primary tumor area 1	14787	T>C	0.0195	16535	MT-CYB	I14T	transition	0	-	0	0	1	14787	ENSG00000198727	ENSP00000354554	CYB_HUMAN	P00156	4519	YP_003024038.1	41	14	I/T	aTt/aCt	2	-	benign	0.08	neutral	0.66	neutral	4.58	neutral	-1.76	medium	2.69	neutral	0.25	deleterious	0.789	0.03	0	0	5	5	3	NA	NA
	MKG01	Benign	11915	T>C	0.0197	40766	MT-ND4	F386L	transition	0	-	0	0	1	11915	ENSG00000198886	ENSP00000354961	NU4M_HUMAN	P03905	4538	YP_003024031.1	1156	386	F/L	Ttc/Ctc	2	-	probably_damaging	1	neutral	0.47	neutral	2.16	deleterious	-5.45	medium	2.28	deleterious	0.99	neutral	0.237	-0.06	0.06	0	7	7	3	NA	NA
	MKG13	Benign at recurrence	4974	G>A	0.02	30840	MT-ND2		transition	0	-	0	0	0
	MKG25	Benign	13369	T>G	0.0202	97616	MT-ND5	S345A	transversion	3	chr1:238113594-238113878 chr2:143852893-143853251 chr2:83043725-83043889	0	0	1	13369	ENSG00000198786	ENSP00000354813	NU5M_HUMAN	P03915	4540	YP_003024036.1	1033	345	S/A	Tcc/Gcc	4/2	-	probably_damaging	1	neutral	0.54	neutral	4.57	deleterious	-2.55	low	1.25	deleterious	1	neutral	0.271	-8.55	0	0	6	6	3	NA	NA
	MKG05	Benign	2432	A>G	0.0203	49806	MT-RNR2		transition	1	chr4:117220742-117221079	0	0	0
	MKG18	Dysplasia	9525	G>A	0.0203	35322	MT-CO3	A107T	transition	1	chr17:61470772-61470946	10	0	1	9525	ENSG00000198938	ENSP00000354982	COX3_HUMAN	P00414	4514	YP_003024032.1	319	107	A/T	Gcc/Acc	4	-	probably_damaging	0.99	neutral	0.59	neutral	2.17	neutral	-1.85	low	1.44	deleterious	0.98	neutral	0.302	-0.15	0.94	0	5	5	3	NA	NA
	MKG25	Benign	13853	A>G	0.0206	90376	MT-ND5	Y506C	transition	0	-	0	0	0.211538	13853	ENSG00000198786	ENSP00000354813	NU5M_HUMAN	P03915	4540	YP_003024036.1	1517	506	Y/C	tAc/tGc	2	-	possibly_damaging	0.84	neutral	0.17	neutral	0.97	neutral	-0.67	low	0.94	neutral	0.92	neutral	0.166	-3.14	0	0	4	5	2	NA	NA
	MKG18	Dysplasia	182	C>T	0.0207	47765	MT-DLOOP2		transition	0	-	6	0.586824	0
	MKG09	Primary tumor	6124	T>C	0.0219	41029	MT-CO1	M74T	transition	2	chr1:238104076-238104183 chr1:107348354-107348506	0	0	1	6124	ENSG00000198804	ENSP00000354499	COX1_HUMAN	P00395	4512	YP_003024028.1	221	74	M/T	aTa/aCa	2	-	probably_damaging	1	deleterious	0	neutral	2.71	deleterious	-3.5	medium	3.13	deleterious	1	neutral	0.001	2	1	0	8	8	3	NA	NA
	MKG12	Benign	12776	T>C	0.022	34491	MT-ND5	V147A	transition	0	-	0	0	1	12776	ENSG00000198786	ENSP00000354813	NU5M_HUMAN	P03915	4540	YP_003024036.1	440	147	V/A	gTa/gCa	4	-	possibly_damaging	0.73	neutral	0.51	neutral	4.5	deleterious	-3.85	high	4.4	neutral	0.7	neutral	0.392	5.76	0.99	0	6	7	2	NA	NA
	MKG23	Benign	2634	T>C	0.022	55650	MT-RNR2		transition	0	-	0	0	0
	MKG18	Dysplasia	9565	G>A	0.0224	37940	MT-CO3	G120D	transition	0	-	0	0	1	9565	ENSG00000198938	ENSP00000354982	COX3_HUMAN	P00414	4514	YP_003024032.1	359	120	G/D	gGc/gAc	4	-	probably_damaging	1	neutral	0.32	neutral	1.7	deleterious	-6.02	medium	3.4	deleterious	1	neutral	0.161	5.64	0.99	0	7	7	3	NA	NA
	MKG26	Primary tumor	10965	C>T	0.0227	30725	MT-ND4	T69I	transition	0	-	0	0	1	10965	ENSG00000198886	ENSP00000354961	NU4M_HUMAN	P03905	4538	YP_003024031.1	206	69	T/I	aCt/aTt	4	-	probably_damaging	0.96	deleterious	0	neutral	1.22	deleterious	-4.29	medium	3.41	deleterious	1	neutral	0.022	0.58	0.21	0	8	8	3	NA	NA
	MKG21	Benign around second primary tumor	189	A>G	0.0229	41391	MT-DLOOP2		transition	1	chr17:22020727-22020961	3.9	2.87579	0
	MKG01	Benign	5147	G>C	0.0231	28315	MT-ND2		transversion	6	chr1:564464-570304 chr17:22024848-22026588 chr2:156120914-156121314 chr2:68487872-68488036 chr4:14507530-14507742 chr13:56545768-56545890	0	0	0
	MKG09	Primary tumor	186	C>T	0.0237	39076	MT-DLOOP2		transition	0	-	8.8	0.069127	0
	MKG27	Primary tumor area 3	13897	T>C	0.024	37020	MT-ND5	Y521H	transition	2	chr5:93903161-93906623 chr4:65475371-65475437	0	0	0.230769	13897	ENSG00000198786	ENSP00000354813	NU5M_HUMAN	P03915	4540	YP_003024036.1	1561	521	Y/H	Tat/Cat	2	-	benign	0.02	neutral	0.55	neutral	1.02	neutral	0.57	neutral	0.14	neutral	0.43	deleterious	0.766	-1.3	0	0	4	4	3	NA	NA
	MKG22	Benign	8155	G>A	0.0246	27681	MT-CO2		transition	5	chr1:8969802-8969964 chr17:22026593-22028979 chr2:132139470-132139603 chr2:131033634-131033767 chr7:68795704-68795854	6.4	0.49782	0
	MKG13	Primary tumor	3061	G>A	0.0257	27836	MT-RNR2		transition	10	chr17:19504821-19505077 chr14:84638769-84639028 chr2:140979190-140979450 chr7:141504966-141505178 chr6:74935199-74935258 chr4:93622979-93623350 chr4:156385175-156385367 chr4:90653007-90653157 chr13:57262610-57262783 chrY:8239386-8239557	0	0	0
	MKG08	Primary tumor	14312	A>G	0.0266	28510	MT-ND6	V121A	transition	0	-	0	0.071117	0.923077
	MKG21	Benign	13759	G>A	0.0266	58045	MT-ND5	A475T	transition	2	chr5:134258999-134264217 chr5:93903161-93906623	5.4	0.35559	0.0769231	13759	ENSG00000198786	ENSP00000354813	NU5M_HUMAN	P03915	4540	YP_003024036.1	1423	475	A/T	Gca/Aca	4	-	benign	0.01	neutral	0.47	neutral	3.76	neutral	1.66	neutral	-2.07	neutral	0.52	deleterious	0.732	-4.18	0	0.09	4	4	3	NA	NA
	MKG27	Benign area 1	16241	A>G	0.027	45333	MT-DLOOP1		transition	0	-	7.2	0.386	0
	MKG09	Primary tumor	11540	T>C	0.0272	45700	MT-ND4	F261L	transition	0	-	0	0	1	11540	ENSG00000198886	ENSP00000354961	NU4M_HUMAN	P03905	4538	YP_003024031.1	781	261	F/L	Ttc/Ctc	2	-	possibly_damaging	0.8	neutral	0.57	neutral	4.93	deleterious	-5.47	neutral	0.44	neutral	0.78	neutral	0.382	-3.04	0.03	0	5	6	2	NA	NA
	MKG15	Primary tumor	15731	G>A	0.0273	38022	MT-CYB	A329T	transition	1	chr17:22018521-22020228	10	0.21335	0.461538	15731	ENSG00000198727	ENSP00000354554	CYB_HUMAN	P00156	4519	YP_003024038.1	985	329	A/T	Gcc/Acc	4	-	benign	0.01	neutral	0.31	neutral	2.97	neutral	0.06	neutral	0.22	neutral	0.69	deleterious	0.652	0.76	0.17	0	4	4	3	NA	NA
	MKG15	Benign	9794	A>G	0.0284	26649	MT-CO3		transition	1	chr1:235705442-235705665	0	0	0
	MKG12	Primary tumor	15884	G>A	0.031	40410	MT-CYB	A380T	transition	5	chr5:93903161-93906623 chr17:22018521-22020228 chr3:43270906-43271223 chr7:57265456-57265525 chr8:36135136-36135397	5.1	0.85341	0.0576923	15884	ENSG00000198727	ENSP00000354554	CYB_HUMAN	P00156	4519	YP_003024038.1	1138	380	A/T	Gcc/Acc	4	rs28617642	possibly_damaging	0.52	neutral	0.4	neutral	4.6	neutral	-0.01	neutral	-0.34	neutral	0.59	neutral	0.44	2.86	0.99	0.1	4	5	2	NA	NA
	MKG21	Benign around second primary tumor	13759	G>A	0.0316	38617	MT-ND5	A475T	transition	2	chr5:134258999-134264217 chr5:93903161-93906623	5.4	0.35559	0.0769231	13759	ENSG00000198786	ENSP00000354813	NU5M_HUMAN	P03915	4540	YP_003024036.1	1423	475	A/T	Gca/Aca	4	-	benign	0.01	neutral	0.47	neutral	3.76	neutral	1.66	neutral	-2.07	neutral	0.52	deleterious	0.732	-4.18	0	0.09	4	4	3	NA	NA
	MKG18	Primary tumor	2110	A>G	0.0326	37049	MT-RNR2		transition	1	chr2:140980131-140980351	0	0	0
	MKG13	Benign	9554	G>A	0.0327	59021	MT-CO3		transition	34	chr1:143245190-143245790 chr1:142790559-142791157 chr1:143342891-143343229 chr5:99381642-99390437 chr11:103272857-103273350 chr17:22029254-22031051 chr17:61470772-61470946 chr2:131034746-131035586 chr2:120969292-120969788 chr2:95566763-95567105 chr7:57235767-57236433 chr7:63566841-63567208 chr9:85042306-85042806 chr9:94871428-94871648 chr9:5100368-5100598 chr6:32674094-32674447 chr4:12641918-1264…	6.6	0.35559	0
	MKG04	Benign	93	A>G	0.0332	41630	MT-DLOOP2		transition	0	-	4.7	1.2545	0
	MKG18	Benign	152	T>C	0.0332	27739	MT-DLOOP2		transition	1	chr17:22020727-22020961	1	12.1077	0
	MKG04	Benign	64	C>A	0.0333	44446	MT-DLOOP2		transversion	0	-	0	0	0
	MKG28	Primary tumor	64	C>T	0.0333	26588	MT-DLOOP2		transition	0	-	5.2	1.67894	0
	MKG10	Recurrence	2989	G>A	0.034	31977	MT-RNR2		transition	7	chr1:238106772-238107369 chr11:103279243-103279484 chr14:84638769-84639028 chrX:110660303-110660389 chr2:212638520-212638717 chr8:104097483-104097662 chr16:3421053-3421315	0	0	0
	MKG15	Primary tumor	14250	C>T	0.0349	29116	MT-ND6	A142T	transition	0	-	0	0	0.903846
	MKG03	Benign	12757	T>C	0.035	26068	MT-ND5	F141L	transition	0	-	0	0	0.961538	12757	ENSG00000198786	ENSP00000354813	NU5M_HUMAN	P03915	4540	YP_003024036.1	421	141	F/L	Ttc/Ctc	2	-	benign	0.12	neutral	0.77	neutral	4.45	deleterious	-5.66	low	1	neutral	0.12	deleterious	0.828	-5.8	0	0	5	5	3	NA	NA
	MKG13	Benign	13287	C>T	0.0353	67392	MT-ND5		transition	24	chr1:235702039-235702268 chr11:81266035-81266220 chr11:11261607-11261721 chr3:176728508-176728631 chr14:84640935-84641307 chrX:69345975-69346157 chr2:132128427-132129028 chr2:131038669-131038917 chr2:238430092-238430252 chr2:143852893-143853251 chr2:156169006-156169205 chr2:83043725-83043889 chr7:57262612-57263334 chr7:57239549-57239923 chr7:112012841-112013223 chr9:5110326-5110699 chr4:17063508-…	10	0.071117	0
	MKG04	Benign	16537	C>T	0.0407	48714	MT-DLOOP1		transition	0	-	0	0	0
	MKG13	Primary tumor	5814	T>C	0.0415	22218	MT-TC		transition	1	chr17:22024848-22026588	10	0.21335	0
	MKG22	Primary tumor	13103	G>A	0.0417	24441	MT-ND5	G256E	transition	2	chr10:2277889-2277999 chr10:36722621-36722772	0	0	1	13103	ENSG00000198786	ENSP00000354813	NU5M_HUMAN	P03915	4540	YP_003024036.1	767	256	G/E	gGa/gAa	4	-	probably_damaging	1	neutral	0.36	neutral	4.18	deleterious	-7.21	high	5.23	deleterious	1	neutral	0.18	5.64	1	0	7	7	3	NA	NA
	MKG04	Benign	183	A>G	0.0435	43300	MT-DLOOP2		transition	0	-	6	0.847634	0
	MKG20	Primary tumor	15428	G>A	0.044	37031	MT-CYB	D228N	transition	0	-	0	0	1	15428	ENSG00000198727	ENSP00000354554	CYB_HUMAN	P00156	4519	YP_003024038.1	682	228	D/N	Gac/Aac	2	-	probably_damaging	1	neutral	0.31	neutral	3.02	deleterious	-4.04	high	5.07	deleterious	1	neutral	0.155	0.87	1	0	7	7	3	NA	NA
	MKG15	Primary tumor	4227	A>G	0.0458	28901	MT-ND1		transition	5	chrX:55206592-55206979 chr7:141503280-141503668 chr4:156383810-156384225 chr8:32872386-32872590 chr16:3419742-3420110	8.8	0.14223	0
	MKG05	Benign	10371	G>A	0.0465	48906	MT-ND3	E105K	transition	0	-	0	0	1	10371	ENSG00000198840	ENSP00000355206	NU3M_HUMAN	P03897	4537	YP_003024033.1	313	105	E/K	Gag/Aag	2	-	probably_damaging	1	neutral	0.24	neutral	0.69	deleterious	-3.86	high	4.26	deleterious	1	neutral	0.12	-1.66	0.06	0	7	7	3	NA	NA
	MKG07	Primary tumor	7101	T>C	0.0466	39503	MT-CO1	F400L	transition	0	-	0	0	1	7101	ENSG00000198804	ENSP00000354499	COX1_HUMAN	P00395	4512	YP_003024028.1	1198	400	F/L	Ttc/Ctc	2	-	probably_damaging	1	neutral	0.22	neutral	3.02	neutral	-1.95	low	1.68	deleterious	1	neutral	0.113	0.05	0.98	0	5	5	3	NA	NA
	MKG07	Primary tumor	14392	C>T	0.0473	39582	MT-ND6		transition	0	-	10	0	0
	MKG14	Primary tumor	1792	G>A	0.0486	29020	MT-RNR2		transition	0	-	0	0	0
	MKG19	Benign	10084	T>C	0.0508	26926	MT-ND3	I9T	transition	0	-	6	0.64006	0.673077	10084	ENSG00000198840	ENSP00000355206	NU3M_HUMAN	P03897	4537	YP_003024033.1	26	9	I/T	aTc/aCc	2	rs41487950	benign	0	neutral	0.35	neutral	1.78	neutral	-0.96	low	1.3	neutral	0.65	deleterious	0.675	-0.15	0	0.03	4	4	3	NA	NA
	MKG27	Primary tumor area 2	2690	G>A	0.051	34753	MT-RNR2		transition	9	chr17:19504577-19504668 chr14:84638350-84638625 chrX:142519654-142519895 chrX:55064986-55065071 chr9:33658280-33659128 chr8:32870741-32871063 chr10:57359452-57359841 chr10:20035675-20036008 chr16:3421781-3422107	0	0	0
	MKG05	Benign at recurrence	9454	T>C	0.052	19983	MT-CO3	M83T	transition	4	chr1:143245190-143245790 chr1:142790559-142791157 chr1:143342891-143343229 chr21:9733482-9734080	0	0	1	9454	ENSG00000198938	ENSP00000354982	COX3_HUMAN	P00414	4514	YP_003024032.1	248	83	M/T	aTa/aCa	2	-	probably_damaging	0.96	neutral	0.31	neutral	2.36	deleterious	-5.51	medium	2.6	neutral	0.97	neutral	0.172	4.63	0.99	0	7	7	2	NA	NA
	MKG10	Recurrence	4292	G>A	0.053	32845	MT-TI		transition	1	chr19:12206916-12207109	0	0	0
	MKG13	Recurrence	5814	T>C	0.053	22062	MT-TC		transition	1	chr17:22024848-22026588	10	0.21335	0
	MKG06	Primary tumor	14560	G>A	0.0531	32643	MT-ND6		transition	12	chr5:99381642-99390437 chr5:134258999-134264217 chr5:93903161-93906623 chr11:81267216-81267770 chr17:22018521-22020228 chr17:22031838-22032092 chr2:132127142-132127595 chr7:57264039-57264241 chr7:57240758-57240929 chr4:65474092-65474877 chr8:36135806-36136731 chr16:82154795-82155691	5.9	0.85341	0
	MKG19	Benign	5774	T>A	0.0572	26713	MT-TC		transversion	33	chr1:238104374-238104757 chr1:143343289-143343540 chr1:142791272-142791468 chr1:143244898-143245130 chr17:22024848-22026588 chr17:19508361-19508833 chr3:152637497-152637623 chrX:55205185-55205511 chr2:156120290-156120669 chr2:131031158-131031464 chr2:140974821-140975207 chr2:212642585-212642967 chr2:132141651-132141957 chr2:117783692-117784077 chr2:203484634-203484757 chr2:95566509-95566715 chr7:…	10	0	0
	MKG23	Benign	13478	C>T	0.0581	44147	MT-ND5	A381V	transition	1	chr7:57239549-57239923	0	0	0.903846	13478	ENSG00000198786	ENSP00000354813	NU5M_HUMAN	P03915	4540	YP_003024036.1	1142	381	A/V	gCa/gTa	4	-	benign	0.36	neutral	0.59	neutral	4.62	neutral	-0.13	low	0.98	neutral	0.34	deleterious	0.615	0.88	0.02	0	4	4	3	NA	NA
	MKG05	Primary tumor	8774	A>G	0.0591	28030	MT-ATP6	N83S	transition	1	chr1:107345592-107345864	0	0	1	8774	ENSG00000198899	ENSP00000354632	ATP6_HUMAN	P00846	4508	YP_003024031.1	248	83	N/S	aAc/aGc	2	-	probably_damaging	0.99	deleterious	0	neutral	2.84	deleterious	-4.57	high	4.1	deleterious	1	neutral	0.006	4.55	0.97	0	8	8	3	NA	NA
	MKG22	Primary tumor	16148	C>T	0.0617	29341	MT-DLOOP1		transition	0	-	4.9	0.779824	0
	MKG26	Tumor in lymph node	2333	G>A	0.064	53293	MT-RNR2		transition	2	chr5:79945841-79948187 chr4:78929676-78929915	0	0	0
	MKG21	Second primary tumor	2975	G>A	0.0651	35355	MT-RNR2		transition	3	chr11:6523139-6523201 chr14:84638769-84639028 chr4:156385175-156385367	0	0	0
	MKG13	Benign	5814	T>C	0.0673	59729	MT-TC		transition	1	chr17:22024848-22026588	10	0.21335	0
	MKG28	Benign	64	C>T	0.0683	39602	MT-DLOOP2		transition	0	-	5.2	1.67894	0
	MKG14	Primary tumor	12127	G>A	0.0699	27934	MT-ND4		transition	1	chr5:99381642-99390437	6.9	0.14223	0
	MKG05	Primary tumor	6762	G>A	0.0714	34766	MT-CO1	V287M	transition	9	chr1:107347448-107347964 chr3:126724319-126724408 chr2:132140548-132141253 chr2:212643707-212643923 chr7:68797073-68797666 chr8:111945560-111946060 chr8:104102162-104102332 chr16:3418052-3418837 chr12:40680094-40680457	0	0	1	6762	ENSG00000198804	ENSP00000354499	COX1_HUMAN	P00395	4512	YP_003024028.1	859	287	V/M	Gtg/Atg	4	-	probably_damaging	1	deleterious	0	neutral	2.21	neutral	-2.14	high	5.3	deleterious	1	neutral	0.001	-2.33	0.08	0	7	7	3	NA	NA
	MKG14	Benign	3290	T>C	0.0731	30825	MT-TL1		transition	15	chr1:238106772-238107369 chr17:22022360-22024802 chr14:84639090-84639184 chrX:55207544-55207846 chr2:117781403-117781669 chr2:140978948-140979142 chr7:141504769-141504854 chr9:5093693-5094098 chr4:156384977-156385069 chr8:47740037-47740122 chr10:37890121-37890389 chr10:20036366-20036445 chr20:55933304-55933519 chrY:8239611-8239705 chr16:3420907-3420981	7.2	0.28447	0
	MKG10	Benign at recurrence	9865	T>C	0.074	49178	MT-CO3	I220T	transition	3	chr7:57235767-57236433 chr7:57259252-57259705 chr4:25722088-25722339	0	0	0.942308	9865	ENSG00000198938	ENSP00000354982	COX3_HUMAN	P00414	4514	YP_003024032.1	659	220	I/T	aTc/aCc	2	-	benign	0	neutral	0.19	neutral	2.24	deleterious	-2.6	low	1.58	neutral	0.81	deleterious	0.594	-1.74	0	0	5	5	3	NA	NA
	MKG25	Primary tumor	15761	G>A	0.0757	65848	MT-CYB		transition	0	-	0	0	0
	MKG15	Primary tumor	9982	G>A	0.0799	30027	MT-CO3		transition	1	chr13:76166375-76166532	0	0	0
	MKG01	Primary tumor area 2	15033	T>C	0.0804	23630	MT-CYB	L96P	transition	0	-	0	0	1	15033	ENSG00000198727	ENSP00000354554	CYB_HUMAN	P00156	4519	YP_003024038.1	287	96	L/P	cTa/cCa	4/2	-	probably_damaging	1	neutral	0.1	neutral	2.9	deleterious	-5.07	high	4.87	deleterious	1	neutral	0.051	-0.96	0	0	7	7	3	NA	NA
	MKG04	Blood	9266	G>A	0.0815	26603	MT-CO3		transition	20	chr1:107345263-107345410 chr3:165879586-165879795 chr3:72632451-72632680 chr3:89636003-89636120 chr2:120969292-120969788 chr2:203481115-203481338 chr2:143857384-143857543 chr9:5100195-5100345 chr9:85042830-85042944 chr9:94871290-94871404 chr6:32674471-32674678 chr4:156378655-156379210 chr8:68499860-68499998 chr16:10818302-10818482 chr6_qbl_hap6:3906565-3906772 chr6_cox_hap2:4120111-4120318 chr6_m…	6.9	0.21335	0
	MKG04	Primary tumor	5789	T>C	0.0821	25894	MT-TC		transition	0	-	0	0	0
	MKG03	Primary tumor area 1	15106	G>A	0.086	19717	MT-CYB		transition	24	chr1:238111864-238112233 chr5:99381642-99390437 chr5:134258999-134264217 chr5:93903161-93906623 chr5:8619214-8619868 chr11:87526551-87527104 chr11:81267886-81268035 chr17:22018521-22020228 chrX:125863339-125863709 chr2:143851217-143851755 chr2:83045584-83045751 chr7:112014463-112014998 chr7:57264599-57265029 chr7:57241290-57241529 chr4:65474092-65474877 chr4:156373026-156373274 chr13:96346883-963…	6.4	0.49782	0
	MKG27	Benign area 2	9702	A>G	0.086	39812	MT-CO3	T166A	transition	0	-	0	0	1	9702	ENSG00000198938	ENSP00000354982	COX3_HUMAN	P00414	4514	YP_003024032.1	496	166	T/A	Aca/Gca	4	-	probably_damaging	0.95	neutral	0.52	neutral	1.98	deleterious	-4.82	medium	3.44	neutral	0.95	neutral	0.283	-3.19	0	0	7	7	2	NA	NA
	MKG13	Benign at recurrence	5814	T>C	0.09	26769	MT-TC		transition	1	chr17:22024848-22026588	10	0.21335	0
	MKG27	Primary tumor area 1	183	A>G	0.0958	75284	MT-DLOOP2		transition	0	-	6	0.847634	0
	MKG05	Benign at recurrence	13952	A>G	0.101	27248	MT-ND5	Y539C	transition	0	-	0	0	0.75	13952	ENSG00000198786	ENSP00000354813	NU5M_HUMAN	P03915	4540	YP_003024036.1	1616	539	Y/C	tAt/tGt	2	-	benign	0.06	neutral	0.16	neutral	0.93	deleterious	-3.76	low	1.32	neutral	0.83	deleterious	0.55	-3.95	0	0	5	5	3	NA	NA
	MKG18	Primary tumor	4412	G>A	0.1012	21051	MT-TM		transition	1	chr2:117782420-117782668	0	0	0
	MKG08	Primary tumor	15355	G>A	0.1037	42445	MT-CYB		transition	11	chr5:134258999-134264217 chr5:93903161-93906623 chr17:22018521-22020228 chrX:5087516-5088240 chrX:125863339-125863709 chr2:132126634-132127023 chr2:22539931-22540090 chr7:112014463-112014998 chr7:57264599-57265029 chr4:65473875-65474016 chr8:53664313-53664517	6.6	0.78229	0
	MKG07	Primary tumor	16093	T>C	0.1058	53972	MT-DLOOP1		transition	2	chr5:93903161-93906623 chr3:43270906-43271223	3.3	5.59134	0
	MKG05	Primary tumor	10310	G>A	0.108	30259	MT-ND3		transition	4	chr5:99381642-99390437 chr5:134258999-134264217 chr17:22029254-22031051 chr4:65476753-65477600	7.6	0.21335	0
	MKG27	Primary tumor area 1	9702	A>G	0.1091	86505	MT-CO3	T166A	transition	0	-	0	0	1	9702	ENSG00000198938	ENSP00000354982	COX3_HUMAN	P00414	4514	YP_003024032.1	496	166	T/A	Aca/Gca	4	-	probably_damaging	0.95	neutral	0.52	neutral	1.98	deleterious	-4.82	medium	3.44	neutral	0.95	neutral	0.283	-3.19	0	0	7	7	2	NA	NA
	MKG05	Primary tumor	64	C>T	0.1213	33878	MT-DLOOP2		transition	0	-	5.2	1.67894	0
	MKG15	Primary tumor	9565	G>A	0.1241	26408	MT-CO3	G120D	transition	0	-	0	0	1	9565	ENSG00000198938	ENSP00000354982	COX3_HUMAN	P00414	4514	YP_003024032.1	359	120	G/D	gGc/gAc	4	-	probably_damaging	1	neutral	0.32	neutral	1.7	deleterious	-6.02	medium	3.4	deleterious	1	neutral	0.161	5.64	0.99	0	7	7	3	NA	NA
	MKG06	Primary tumor	889	G>A	0.1251	33907	MT-RNR1		transition	1	chr14:52054139-52054486	0	0	0
*	MKG20	Benign area in lymph node*	2916	G>A	0.137		MT-RNR2		transition	9	chr1:238106772-238107369 chr1:94402059-94402156 chr14:84638769-84639028 chrX:142520433-142520667 chr2:117781098-117781291 chr9:5093693-5094098 chr4:93622979-93623350 chr8:47740183-47740451 chr10:37890460-37890706	0	0	0
*	MKG20	Benign area in lymph node*	12736	G>A	0.143		MT-ND5	A134T	transition	0	-	0	0	0.884615	12736	ENSG00000198786	ENSP00000354813	NU5M_HUMAN	P03915	4540	YP_003024036.1	400	134	A/T	Gct/Act	4	-	probably_damaging	0.94	neutral	0.67	neutral	4.26	deleterious	-3.66	medium	2.32	neutral	0.93	neutral	0.366	-2.57	0	0	7	7	2	NA	NA
	MKG05	Primary tumor	5894	A>G	0.1554	22407			transition	5	chr17:22026593-22028979 chr17:19508361-19508833 chr9:95301351-95301619 chr4:156382331-156382606 chr8:134767936-134768160	6.4	0.56894	0
	MKG18	Primary tumor	16266	C>T	0.1571	51714	MT-DLOOP1		transition	0	-	4.7	0.742198	0
	MKG08	Benign	72	T>C	0.1662	31359	MT-DLOOP2		transition	0	-	8.8	0.31027	0
	MKG19	Primary tumor	11742	G>A	0.1668	40292	MT-ND4	C328Y	transition	0	-	0	0	1	11742	ENSG00000198886	ENSP00000354961	NU4M_HUMAN	P03905	4538	YP_003024031.1	983	328	C/Y	tGc/tAc	2	-	probably_damaging	1	neutral	0.27	neutral	4.65	deleterious	-9.94	medium	2.36	deleterious	1	neutral	0.135	2.8	1	0	7	7	3	NA	NA
	MKG04	Benign	5789	T>C	0.1691	33285	MT-TC		transition	0	-	0	0	0
	MKG22	Primary tumor	12877	G>A	0.1777	27365	MT-ND5	G181S	transition	1	chr5:99381642-99390437	0	0	1	12877	ENSG00000198786	ENSP00000354813	NU5M_HUMAN	P03915	4540	YP_003024036.1	541	181	G/S	Ggt/Agt	4	-	probably_damaging	1	neutral	0.43	neutral	4.6	deleterious	-5.93	medium	3.36	deleterious	1	neutral	0.215	-0.83	0.45	0	7	7	3	NA	NA
	MKG06	Blood	8865	G>A	0.2086	25320	MT-ATP6		transition	12	chr1:107345592-107345864 chr5:99381642-99390437 chr17:22029254-22031051 chr3:89636332-89636609 chr2:132138606-132138935 chr2:131034308-131034637 chr2:203480675-203480947 chr7:57235095-57235467 chr9:5099739-5100019 chr4:156379333-156379521 chr8:20408707-20408917 chr16:10818730-10818993	7.2	0.35559	0
	MKG20	Primary tumor	2916	G>A	0.2102	31575	MT-RNR2		transition	9	chr1:238106772-238107369 chr1:94402059-94402156 chr14:84638769-84639028 chrX:142520433-142520667 chr2:117781098-117781291 chr9:5093693-5094098 chr4:93622979-93623350 chr8:47740183-47740451 chr10:37890460-37890706	0	0	0
	MKG07	Benign	16093	T>C	0.2239	39142	MT-DLOOP1		transition	2	chr5:93903161-93906623 chr3:43270906-43271223	3.3	5.59134	0
	MKG27	Primary tumor area 3	183	A>G	0.227	31540	MT-DLOOP2		transition	0	-	6	0.847634	0
	MKG17	Benign	15498	G>A	0.2373	35967	MT-CYB	G251D	transition	1	chr17:22018521-22020228	0	0.071117	0.769231	15498	ENSG00000198727	ENSP00000354554	CYB_HUMAN	P00156	4519	YP_003024038.1	752	251	G/D	gGc/gAc	4	-	possibly_damaging	0.75	neutral	0.3	neutral	3.12	deleterious	-4.57	high	5.09	neutral	0.8	neutral	0.275	2.75	1	0	6	7	2	HiCM / WPW, DEAF	Reported
	MKG27	Benign area 2	215	A>G	0.24	52138	MT-DLOOP2		transition	0	-	6.9	0.30254	0
	MKG20	Primary tumor	12736	G>A	0.2473	35222	MT-ND5	A134T	transition	0	-	0	0	0.884615	12736	ENSG00000198786	ENSP00000354813	NU5M_HUMAN	P03915	4540	YP_003024036.1	400	134	A/T	Gct/Act	4	-	probably_damaging	0.94	neutral	0.67	neutral	4.26	deleterious	-3.66	medium	2.32	neutral	0.93	neutral	0.366	-2.57	0	0	7	7	2	NA	NA
	MKG27	Primary tumor area 3	9702	A>G	0.254	36986	MT-CO3	T166A	transition	0	-	0	0	1	9702	ENSG00000198938	ENSP00000354982	COX3_HUMAN	P00414	4514	YP_003024032.1	496	166	T/A	Aca/Gca	4	-	probably_damaging	0.95	neutral	0.52	neutral	1.98	deleterious	-4.82	medium	3.44	neutral	0.95	neutral	0.283	-3.19	0	0	7	7	2	NA	NA
	MKG20	Benign	72	T>C	0.2741	39448	MT-DLOOP2		transition	0	-	8.8	0.31027	0
	MKG06	Benign	8865	G>A	0.2774	33511	MT-ATP6		transition	12	chr1:107345592-107345864 chr5:99381642-99390437 chr17:22029254-22031051 chr3:89636332-89636609 chr2:132138606-132138935 chr2:131034308-131034637 chr2:203480675-203480947 chr7:57235095-57235467 chr9:5099739-5100019 chr4:156379333-156379521 chr8:20408707-20408917 chr16:10818730-10818993	7.2	0.35559	0
	MKG27	Primary tumor area 1	215	A>G	0.2946	82116	MT-DLOOP2		transition	0	-	6.9	0.30254	0
	MKG17	Primary tumor	15498	G>A	0.305	51427	MT-CYB	G251D	transition	1	chr17:22018521-22020228	0	0.071117	0.769231	15498	ENSG00000198727	ENSP00000354554	CYB_HUMAN	P00156	4519	YP_003024038.1	752	251	G/D	gGc/gAc	4	-	possibly_damaging	0.75	neutral	0.3	neutral	3.12	deleterious	-4.57	high	5.09	neutral	0.8	neutral	0.275	2.75	1	0	6	7	2	HiCM / WPW, DEAF	Reported
	MKG22	Benign	16148	C>T	0.305	37040	MT-DLOOP1		transition	0	-	4.9	0.779824	0
*	MKG20	Tumor in lymph node*	2916	G>A	0.315		MT-RNR2		transition	9	chr1:238106772-238107369 chr1:94402059-94402156 chr14:84638769-84639028 chrX:142520433-142520667 chr2:117781098-117781291 chr9:5093693-5094098 chr4:93622979-93623350 chr8:47740183-47740451 chr10:37890460-37890706	0	0	0
*	MKG20	Tumor in lymph node*	12736	G>A	0.32		MT-ND5	A134T	transition	0	-	0	0	0.884615	12736	ENSG00000198786	ENSP00000354813	NU5M_HUMAN	P03915	4540	YP_003024036.1	400	134	A/T	Gct/Act	4	-	probably_damaging	0.94	neutral	0.67	neutral	4.26	deleterious	-3.66	medium	2.32	neutral	0.93	neutral	0.366	-2.57	0	0	7	7	2	NA	NA
	MKG01	Primary tumor area 1	15553	G>A	0.3206	37878	MT-CYB		transition	5	chr5:93903161-93906623 chr11:110747716-110747852 chr17:22018521-22020228 chr6:133471710-133471933 chr4:65473283-65473828	7.2	0.35559	0
	MKG27	Primary tumor area 3	215	A>G	0.321	34855	MT-DLOOP2		transition	0	-	6.9	0.30254	0
	MKG27	Primary tumor area 2	215	A>G	0.325	29247	MT-DLOOP2		transition	0	-	6.9	0.30254	0
	MKG01	Primary tumor area 2	15553	G>A	0.3737	22237	MT-CYB		transition	5	chr5:93903161-93906623 chr11:110747716-110747852 chr17:22018521-22020228 chr6:133471710-133471933 chr4:65473283-65473828	7.2	0.35559	0
	MKG15	Primary tumor	12868	G>A	0.378	36869	MT-ND5	G178S	transition	0	-	0	0	1	12868	ENSG00000198786	ENSP00000354813	NU5M_HUMAN	P03915	4540	YP_003024036.1	532	178	G/S	Ggc/Agc	4	-	probably_damaging	1	neutral	0.5	neutral	4.49	deleterious	-5.93	medium	3.44	deleterious	1	neutral	0.25	-0.7	0.32	0	7	7	3	NA	NA
	MKG21	Primary tumor	16147	C>T	0.3976	36055	MT-DLOOP1		transition	0	-	6.4	0.266458	0
	MKG21	Primary tumor	16465	C>T	0.4185	44256	MT-DLOOP1		transition	4	chr1:238110626-238110788 chr17:22020533-22020726 chrX:125864779-125864915 chr2:83046954-83046995	6.4	0.280204	0
	MKG27	Tumor in lymph node	16390	G>A	0.428	47957	MT-DLOOP1		transition	0	-	4.1	0.950783	0
	MKG21	Second primary tumor	16465	C>T	0.4335	36925	MT-DLOOP1		transition	4	chr1:238110626-238110788 chr17:22020533-22020726 chrX:125864779-125864915 chr2:83046954-83046995	6.4	0.280204	0
	MKG11	Primary tumor	146	T>C	0.4516	58391	MT-DLOOP2		transition	1	chr17:22020727-22020961	1.8	6.23412	0
	MKG04	Blood	5789	T>C	0.4562	25339	MT-TC		transition	0	-	0	0	0
	MKG15	Primary tumor	5297	C>T	0.4587	30375	MT-ND2		transition	2	chr17:19508097-19508286 chr9:83180018-83180182	10	0	0
	MKG22	Primary tumor	1793	G>A	0.4938	27982	MT-RNR2		transition	2	chr7:142374142-142374646 chr9:33657749-33658251	0	0	0
	MKG08	Benign	15355	G>A	0.5208	47572	MT-CYB		transition	11	chr5:134258999-134264217 chr5:93903161-93906623 chr17:22018521-22020228 chrX:5087516-5088240 chrX:125863339-125863709 chr2:132126634-132127023 chr2:22539931-22540090 chr7:112014463-112014998 chr7:57264599-57265029 chr4:65473875-65474016 chr8:53664313-53664517	6.6	0.78229	0
	MKG11	Primary tumor	456	C>T	0.5489	39393	MT-DLOOP2		transition	0	-	6.6	0.377512	0
	MKG22	Primary tumor	4476	C>T	0.55	35619	MT-ND2	P3S	transition	1	chr9:81357642-81357734	0	0	0.980769	4476	ENSG00000198763	ENSP00000355046	NU2M_HUMAN	P03891	4536	YP_003024027.1	7	3	P/S	Ccc/Tcc	4	-	probably_damaging	1	neutral	0.7	neutral	4.1	deleterious	-6.87	medium	2.52	deleterious	1	neutral	0.35	0.06	0.72	0	7	7	3	NA	NA
*	MKG15	Tumor in lymph node*	9565	G>A	0.551		MT-CO3	G120D	transition	0	-	0	0	1	9565	ENSG00000198938	ENSP00000354982	COX3_HUMAN	P00414	4514	YP_003024032.1	359	120	G/D	gGc/gAc	4	-	probably_damaging	1	neutral	0.32	neutral	1.7	deleterious	-6.02	medium	3.4	deleterious	1	neutral	0.161	5.64	0.99	0	7	7	3	NA	NA
	MKG11	Primary tumor	2164	C>T	0.5657	66734	MT-RNR2		transition	18	chr11:103280147-103280283 chr17:22022360-22024802 chr17:19503702-19503832 chr3:160665442-160665735 chr3:40293958-40294436 chr14:84637696-84638079 chr14:84053850-84054322 chrX:55208837-55208944 chr2:117780024-117780404 chr2:212639697-212640072 chr2:140980131-140980351 chr9:5092634-5093005 chr4:156386064-156386515 chr4:117220177-117220536 chr8:32870423-32870530 chr10:57359173-57359245 chr10:3789140…	0	0	0
	MKG08	Blood	15355	G>A	0.5666	37368	MT-CYB		transition	11	chr5:134258999-134264217 chr5:93903161-93906623 chr17:22018521-22020228 chrX:5087516-5088240 chrX:125863339-125863709 chr2:132126634-132127023 chr2:22539931-22540090 chr7:112014463-112014998 chr7:57264599-57265029 chr4:65473875-65474016 chr8:53664313-53664517	6.6	0.78229	0
	MKG27	Tumor in lymph node	215	A>G	0.567	39811	MT-DLOOP2		transition	0	-	6.9	0.30254	0
	MKG27	Tumor in lymph node	183	A>G	0.575	36033	MT-DLOOP2		transition	0	-	6	0.847634	0
	MKG04	Primary tumor	16278	C>T	0.5837	46209	MT-DLOOP1		transition	0	-	3.4	1.72917	0
	MKG27	Tumor in lymph node	9702	A>G	0.589	37844	MT-CO3	T166A	transition	0	-	0	0	1	9702	ENSG00000198938	ENSP00000354982	COX3_HUMAN	P00414	4514	YP_003024032.1	496	166	T/A	Aca/Gca	4	-	probably_damaging	0.95	neutral	0.52	neutral	1.98	deleterious	-4.82	medium	3.44	neutral	0.95	neutral	0.283	-3.19	0	0	7	7	2	NA	NA
	MKG04	Benign	72	T>C	0.6018	37223	MT-DLOOP2		transition	0	-	8.8	0.31027	0
	MKG06	Primary tumor	3526	G>A	0.6019	23100	MT-ND1	A74T	transition	0	-	0	0	0.961538	3526	ENSG00000198888	ENSP00000354687	NU1M_HUMAN	P03886	4535	YP_003024026.1	220	74	A/T	Gcc/Acc	4	-	possibly_damaging	0.86	neutral	0.39	neutral	2.61	neutral	-0.22	low	1.26	neutral	0.86	neutral	0.265	-8.51	0	0	4	5	2	NA	NA
	MKG05	Recurrence	10310	G>A	0.612	23409	MT-ND3		transition	4	chr5:99381642-99390437 chr5:134258999-134264217 chr17:22029254-22031051 chr4:65476753-65477600	7.6	0.21335	0
	MKG05	Recurrence	64	C>T	0.623	27339	MT-DLOOP2		transition	0	-	5.2	1.67894	0
	MKG06	Primary tumor	8865	G>A	0.6587	32088	MT-ATP6		transition	12	chr1:107345592-107345864 chr5:99381642-99390437 chr17:22029254-22031051 chr3:89636332-89636609 chr2:132138606-132138935 chr2:131034308-131034637 chr2:203480675-203480947 chr7:57235095-57235467 chr9:5099739-5100019 chr4:156379333-156379521 chr8:20408707-20408917 chr16:10818730-10818993	7.2	0.35559	0
*	MKG16	Primary tumor	16093	T>C	0.715		MT-DLOOP1		transition	2	chr5:93903161-93906623 chr3:43270906-43271223	3.3	5.59134	0
	MKG05	Recurrence	5894	A>G	0.716	21606			transition	5	chr17:22026593-22028979 chr17:19508361-19508833 chr9:95301351-95301619 chr4:156382331-156382606 chr8:134767936-134768160	6.4	0.56894	0
	MKG25	Primary tumor	11682	G>A	0.7301	59674	MT-ND4	S308N	transition	0	-	0	0	1	11682	ENSG00000198886	ENSP00000354961	NU4M_HUMAN	P03905	4538	YP_003024031.1	923	308	S/N	aGc/aAc	4/2	-	probably_damaging	1	deleterious	0	neutral	4.58	neutral	-2.14	high	3.86	deleterious	1	neutral	0.001	1.68	0.99	0	7	7	3	NA	NA
*	MKG15	Tumor in lymph node*	9647	T>C	0.747		MT-CO3		transition	25	chr1:143245190-143245790 chr1:142790559-142791157 chr1:143342891-143343229 chr5:99381642-99390437 chr2:131034746-131035586 chr2:120969292-120969788 chr2:95566763-95567105 chr7:57235767-57236433 chr7:57259252-57259705 chr9:85042306-85042806 chr6:32674094-32674447 chr4:65476753-65477600 chr4:49248051-49248579 chr4:49550911-49551439 chrUn_gl000211:77390-78007 chrUn_gl000218:14956-15540 chr21:9733482…	7.6	0.14223	0
	MKG05	Recurrence	16261	C>T	0.748	33555	MT-DLOOP1		transition	0	-	4.2	1.60746	0
	MKG03	Primary tumor area 2	10983	T>C	0.7621	10217	MT-ND4		transition	0	-	0	0	1	10983	ENSG00000198886	ENSP00000354961	NU4M_HUMAN	P03905	4538	YP_003024031.1	224	75	L/P	cTc/cCc	4/2	-	probably_damaging	0.97	deleterious	0	neutral	0.08	deleterious	-5.29	medium	2.98	deleterious	1	neutral	0.016	-0.04	0	0	8	8	3	NA	NA
	MKG14	Primary tumor	15969	C>T	0.818	30205	MT-TP		transition	5	chr5:93903161-93906623 chr17:22018521-22020228 chr3:43270906-43271223 chr4:65473283-65473828 chr8:36135136-36135397	0	0	0
	MKG21	Benign around second primary tumor	16465	C>T	0.831	46811	MT-DLOOP1		transition	4	chr1:238110626-238110788 chr17:22020533-22020726 chrX:125864779-125864915 chr2:83046954-83046995	6.4	0.280204	0
*	MKG15	Tumor in lymph node*	5297	C>T	0.848		MT-ND2		transition	2	chr17:19508097-19508286 chr9:83180018-83180182	10	0	0
*	MKG15	Tumor in lymph node*	12868	G>A	0.858		MT-ND5	G178S	transition	0	-	0	0	1	12868	ENSG00000198786	ENSP00000354813	NU5M_HUMAN	P03915	4540	YP_003024036.1	532	178	G/S	Ggc/Agc	4	-	probably_damaging	1	neutral	0.5	neutral	4.49	deleterious	-5.93	medium	3.44	deleterious	1	neutral	0.25	-0.7	0.32	0	7	7	3	NA	NA
	MKG05	Primary tumor	16261	C>T	0.8702	41647	MT-DLOOP1		transition	0	-	4.2	1.60746	0
	MKG21	Benign	16465	C>T	0.8932	70330	MT-DLOOP1		transition	4	chr1:238110626-238110788 chr17:22020533-22020726 chrX:125864779-125864915 chr2:83046954-83046995	6.4	0.280204	0
	MKG23	Primary tumor	2706	A>G	0.9459	11862	MT-RNR2		transition	3	chr2:140979593-140979904 chr7:142374849-142375525 chr9:33658280-33659128	10	0.64006	0
	MKG26	Tumor in lymph node	13748	A>G	0.961	48990	MT-ND5	N471S	transition	2	chr5:99381642-99390437 chr5:134258999-134264217	10	0.071117	0.788462	13748	ENSG00000198786	ENSP00000354813	NU5M_HUMAN	P03915	4540	YP_003024036.1	1412	471	N/S	aAc/aGc	2	-	benign	0.04	neutral	0.46	neutral	0.97	neutral	-2.13	neutral	0.68	neutral	0.5	deleterious	0.708	-0.38	0	0.01	4	4	3	NA	NA
	MKG17	Benign	456	C>T	0.9737	15993	MT-DLOOP2		transition	0	-	6.6	0.377512	0
	MKG17	Benign	16304	T>C	0.9767	34761	MT-DLOOP1		transition	0	-	4.7	0.769391	0
	MKG09	Primary tumor	185	G>A	0.9809	37350	MT-DLOOP2		transition	0	-	4.6	1.36394	0
	MKG23	Benign	119	T>C	0.9811	33976	MT-DLOOP2		transition	0	-	10	0.140838	0
	MKG17	Benign	709	G>A	0.9872	35537	MT-RNR1		transition	13	chr5:123096496-123097432 chr5:8622212-8622503 chr17:22021385-22022346 chr14:52054139-52054486 chr2:143848384-143849129 chr2:149639295-149639426 chr2:126569771-126569984 chr2:212641062-212641333 chr7:142373033-142374058 chr9:33656633-33656990 chr4:156387335-156387611 chr8:47742504-47742672 chr20:55935747-55936114	3	4.1959	0
	MKG11	Benign	146	T>C	0.9873	22752	MT-DLOOP2		transition	1	chr17:22020727-22020961	1.8	6.23412	0
	MKG03	Benign	16224	T>C	0.989	26954	MT-DLOOP1		transition	0	-	5.9	0.464243	0
	MKG26	Tumor in lymph node	319	T>C	0.989	22143	MT-DLOOP2		transition	0	-	10	0.078243	0
	MKG26	Tumor in lymph node	16222	C>T	0.99	61478	MT-DLOOP1		transition	0	-	6.9	0.555527	0
*	MKG10	Recurrence*	573	6C>7C			MT-DLOOP3		insertion	2	chr5:79945841-79948187 chr11:10529434-10531883	0	0	0
*	MKG11	Primary tumor*	12390	6C>7C			MT-ND5	Frameshift	insertion	2	chr5:99381642-99390437 chr5:134258999-134264217	0	0	0
*	MKG13	Primary tumor*	573	6C>7C			MT-DLOOP3		insertion	2	chr5:79945841-79948187 chr11:10529434-10531883	0	0	0
*	MKG21	Primary tumor*	12390	6C>7C			MT-ND5	Frameshift	insertion	2	chr5:99381642-99390437 chr5:134258999-134264217	0	0	0
*	MKG21	Second primary tumor*	12390	6C>7C			MT-ND5	Frameshift	insertion	2	chr5:99381642-99390437 chr5:134258999-134264217	0	0	0
[truncated: 3 more columns]
