# Supplementary material for: Validation of Next-Generation Sequencing of Entire Mitochondrial Genomes and the Diversity of Mitochondrial DNA Mutations in Oral Squamous Cell Carcinoma
Source: PLoS One. 2015 Aug 11;10(8):e0135643. doi: 10.1371/journal.pone.0135643 (PMC4532422; doi:10.1371/journal.pone.0135643)
Supplement: S5 Table — (XLSX) [file pone.0135643.s006.xlsx]

## Sheet: Supp. Table S5 (Benign)
	Supplementary Table S5			Point heteroplasmic mtDNA mutations in 28 benign oral tissues
in Cancer (1=true)	Patient	Tissue	Position	nucleotide substitution	Heteroplasmy	Coverage	Gene	AAC	Transition-Transversion	Numts (Li et al 2012)	Numts-Locus	HaploGrep Weight	Emma Score	Conservation Index MitoTool	genomic location	Ensembl_Gene_ID	Ensembl_Protein_ID	Uniprot_Name	Uniprot_ID	NCBI_Gene_ID	NCBI_Protein_ID	gene_pos	amino_acid_position	amino_acid_substitution	codon_substitution	codon_degeneration	dbSNP_ID	PolyPhen2_prediction	PolyPhen2_score	SIFT_prediction	SIFT_score	FatHmm_prediction	FatHmm_score	PROVEAN_prediction	PROVEAN_score	MutAss_prediction	MutAss_score	Carol_prediction	Carol_score	Condel_prediction	Condel_score	PhyloP_46V	PhastCons_46V	SiteVar	Uniformity_score	Uniformity_score_II	Consensus_Uniformity_score	MitoMap_disease	MitoMap_status
	MKG25	Benign	3427	G>A	0.0104	79431	MT-ND1	G41S	transition	0	-	0	0	1	3427	ENSG00000198888	ENSP00000354687	NU1M_HUMAN	P03886	4535	YP_003024026.1	121	41	G/S	Ggc/Agc	4	-	probably_damaging	1	neutral	0.5	neutral	2.26	deleterious	-5.33	medium	2.82	deleterious	1	neutral	0.25	-1.55	0.37	0	7	7	3	NA	NA
	MKG03	Benign	3964	T>C	0.0105	19163	MT-ND1	F220L	transition	0	-	0	0	0.980769	3964	ENSG00000198888	ENSP00000354687	NU1M_HUMAN	P03886	4535	YP_003024026.1	658	220	F/L	Ttc/Ctc	2	-	probably_damaging	1	neutral	0.65	neutral	2.3	deleterious	-5.68	high	3.72	deleterious	1	neutral	0.326	-4.74	0	0	7	7	3	NA	NA
	MKG14	Benign	13851	C>T	0.0105	28567	MT-ND5		transition	0	-	0	0.071117	0
	MKG04	Benign	14129	C>A	0.0106	38086	MT-ND5	T598N	transversion	0	-	0	0	0.692308	14129	ENSG00000198786	ENSP00000354813	NU5M_HUMAN	P03915	4540	YP_003024036.1	1793	598	T/N	aCc/aAc	4	-	possibly_damaging	0.54	neutral	0.25	neutral	0.94	neutral	-1.32	medium	2.14	neutral	0.74	neutral	0.357	-0.04	0	0	5	6	2	NA	NA
	MKG17	Benign	4522	T>C	0.0106	19699	MT-ND2	L18P	transition	0	-	0	0	0.923077	4522	ENSG00000198763	ENSP00000355046	NU2M_HUMAN	P03891	4536	YP_003024027.1	53	18	L/P	cTc/cCc	4/2	-	possibly_damaging	0.86	neutral	0.2	neutral	3.94	deleterious	-3.68	medium	2.54	neutral	0.91	neutral	0.171	-0.94	0	0	6	7	2	NA	NA
	MKG17	Benign	16242	C>T	0.0106	33900	MT-DLOOP1		transition	0	-	5.7	0.461635	0
	MKG22	Benign	189	A>G	0.0109	28999	MT-DLOOP2		transition	1	chr17:22020727-22020961	3.9	2.87579	0
	MKG14	Benign	1485	G>A	0.011	25598	MT-RNR1		transition	4	chr17:22021385-22022346 chr6:145050188-145050277 chr4:156386782-156386868 chr8:32869752-32869832	0	0	0
	MKG25	Benign	8167	T>C	0.011	90792	MT-CO2		transition	5	chr1:564464-570304 chr5:99381642-99390437 chr2:132139470-132139603 chr2:131033634-131033767 chr7:68795704-68795854	7.2	0.28447	0
1	MKG27	Benign area 2	16241	A>G	0.011	61783	MT-DLOOP1		transition	0	-	7.2	0.386	0
	MKG09	Benign	1202	G>A	0.0113	36783	MT-RNR1		transition	3	chrX:142518275-142518346 chr8:47741967-47742348 chr18:59541804-59542118	0	0	0
	MKG19	Benign	7916	A>G	0.0114	30832	MT-CO2	T111A	transition	0	-	0	0	0.942308	7916	ENSG00000198712	ENSP00000354876	COX2_HUMAN	P00403	4513	YP_003024029.1	331	111	T/A	Acc/Gcc	4	-	probably_damaging	0.99	neutral	0.55	neutral	2.01	deleterious	-3.66	low	1.21	deleterious	0.99	neutral	0.279	-1.5	0.29	0	6	6	3	NA	NA
	MKG03	Benign	12584	A>G	0.0115	24921	MT-ND5		transition	0	-	0	0	1	12584	ENSG00000198786	ENSP00000354813	NU5M_HUMAN	P03915	4540	YP_003024036.1	248	83	D/G	gAc/gGc	2	-	probably_damaging	1	neutral	0.35	neutral	-0.36	deleterious	-6.89	high	4.41	deleterious	1	neutral	0.175	5.39	1	0	7	7	3	NA	NA
	MKG05	Benign	94	G>A	0.0115	42206	MT-DLOOP2		transition	1	chr17:22020727-22020961	6.6	0.153878	0
	MKG18	Benign	6419	A>C	0.0115	15000	MT-CO1	K172N	transversion	6	chr2:50815830-50816528 chr2:132140548-132141253 chr2:131031988-131032688 chr2:212643406-212643639 chr7:68798102-68798250 chr9:5097128-5098094	0	0	0.923077	6419	ENSG00000198804	ENSP00000354499	COX1_HUMAN	P00395	4512	YP_003024028.1	516	172	K/N	aaA/aaC	2	-	probably_damaging	1	deleterious	0	neutral	2.52	neutral	-2	medium	2.19	deleterious	1	neutral	0.001	4.65	1	0	7	7	3	NA	NA
	MKG25	Benign	5894	A>C	0.0122	64089			transversion	5	chr17:22026593-22028979 chr17:19508361-19508833 chr9:95301351-95301619 chr4:156382331-156382606 chr8:134767936-134768160	8.8	0.14223	0
	MKG25	Benign	10313	A>C	0.0123	90228	MT-ND3		transversion	0	-	0	0	0
	MKG18	Benign	12113	G>A	0.0124	31240	MT-ND4	D452N	transition	0	-	0	0	0.134615	12113	ENSG00000198886	ENSP00000354961	NU4M_HUMAN	P03905	4538	YP_003024031.1	1354	452	D/N	Gac/Aac	2	-	benign	0	neutral	0.18	neutral	2.3	neutral	0.16	neutral	-1.07	neutral	0.82	deleterious	0.59	-4.78	0	0	4	4	3	NA	NA
	MKG18	Benign	1574	G>A	0.0125	31561	MT-RNR1		transition	0	-	0	0	0
1	MKG05	Benign	16261	C>T	0.0127	56517	MT-DLOOP1		transition	0	-	4.2	1.60746	0
	MKG23	Benign	5540	G>A	0.0127	21961	MT-TW		transition	5	chr1:238104374-238104757 chr7:141502035-141502266 chr9:5096262-5096490 chr6:92436780-92436882 chr4:156382640-156382787	0	0	0
	MKG01	Benign	8849	T>C	0.0128	31108	MT-ATP6	L108S	transition	0	-	0	0	1	8849	ENSG00000198899	ENSP00000354632	ATP6_HUMAN	P00846	4508	YP_003024031.1	323	108	L/S	tTa/tCa	4/2	-	probably_damaging	1	deleterious	0.01	neutral	4.19	deleterious	-5.58	medium	2.81	deleterious	1	neutral	0.007	1.41	0.61	0	8	8	3	NA	NA
	MKG15	Benign	13489	T>C	0.0128	27818	MT-ND5	F385L	transition	0	-	0	0	1	13489	ENSG00000198786	ENSP00000354813	NU5M_HUMAN	P03915	4540	YP_003024036.1	1153	385	F/L	Ttc/Ctc	2	-	probably_damaging	1	neutral	0.73	neutral	4.69	deleterious	-5.24	medium	2.85	deleterious	1	neutral	0.365	-4.98	0	0	7	7	3	NA	NA
1	MKG23	Benign	4597	T>C	0.0128	24223	MT-ND2	V43A	transition	0	-	0	0	0.961538	4597	ENSG00000198763	ENSP00000355046	NU2M_HUMAN	P03891	4536	YP_003024027.1	128	43	V/A	gTt/gCt	4	-	benign	0.06	neutral	0.22	neutral	4.56	deleterious	-3	low	1.36	neutral	0.76	deleterious	0.58	0.18	0	0	5	5	3	NA	NA
	MKG19	Benign	8433	T>C	0.0131	26320	MT-ATP8	I23T	transition	0	-	10	0.21335	0.961538	8433	ENSG00000228253	ENSP00000355265	ATP8_HUMAN	P03928	4509	YP_003024030.1	68	23	I/T	aTc/aCc	2	-	benign	0.02	deleterious	0.03	neutral	1.68	deleterious	-3.16	medium	2.19	neutral	0.97	deleterious	0.507	-7.48	0	0.01	7	7	3	NA	NA
	MKG04	Benign	16327	C>T	0.0132	46855	MT-DLOOP1		transition	1	chr11:31576656-31576740	6.9	0.263419	0
	MKG14	Benign	4688	T>C	0.0133	30311	MT-ND2		transition	1	chr4:14507834-14508073	6	0.92453	0
	MKG19	Benign	15500	G>A	0.0136	31524	MT-CYB	D252N	transition	0	-	0	0	1	15500	ENSG00000198727	ENSP00000354554	CYB_HUMAN	P00156	4519	YP_003024038.1	754	252	D/N	Gac/Aac	2	-	probably_damaging	0.99	neutral	0.33	neutral	3.12	deleterious	-3.87	high	4.25	deleterious	0.99	neutral	0.17	-0.29	0.98	0	7	7	3	NA	NA
	MKG19	Benign	13016	T>C	0.0142	30140	MT-ND5	L227S	transition	0	-	0	0	1	13016	ENSG00000198786	ENSP00000354813	NU5M_HUMAN	P03915	4540	YP_003024036.1	680	227	L/S	tTa/tCa	4/2	-	probably_damaging	0.97	neutral	0.41	neutral	4.53	neutral	-1.99	medium	3.13	neutral	0.97	neutral	0.22	2.16	1	0	6	6	2	NA	NA
	MKG03	Benign	13595	G>A	0.0149	22605	MT-ND5	S420N	transition	0	-	0	0	0.634615	13595	ENSG00000198786	ENSP00000354813	NU5M_HUMAN	P03915	4540	YP_003024036.1	1259	420	S/N	aGc/aAc	4/2	-	possibly_damaging	0.52	neutral	0.34	neutral	3.64	deleterious	-2.69	medium	2.18	neutral	0.64	neutral	0.41	1.92	0.88	0	6	7	2	NA	NA
	MKG03	Benign	15090	T>C	0.0152	27583	MT-CYB	I115T	transition	8	chr5:99381642-99390437 chr11:87526551-87527104 chr2:131040514-131040859 chr2:132126634-132127023 chr7:57264599-57265029 chr7:57241290-57241529 chr4:65474092-65474877 chr13:96346883-96347320	8.8	0.14223	0.923077	15090	ENSG00000198727	ENSP00000354554	CYB_HUMAN	P00156	4519	YP_003024038.1	344	115	I/T	aTc/aCc	2	-	possibly_damaging	0.74	neutral	0.49	neutral	3.03	deleterious	-2.66	low	1.23	neutral	0.72	neutral	0.375	0.15	0.39	0	5	6	2	NA	NA
1	MKG01	Benign	14560	G>A	0.0165	44085	MT-ND6		transition	12	chr5:99381642-99390437 chr5:134258999-134264217 chr5:93903161-93906623 chr11:81267216-81267770 chr17:22018521-22020228 chr17:22031838-22032092 chr2:132127142-132127595 chr7:57264039-57264241 chr7:57240758-57240929 chr4:65474092-65474877 chr8:36135806-36136731 chr16:82154795-82155691	5.9	0.85341	0
	MKG09	Benign	189	A>G	0.0172	30791	MT-DLOOP2		transition	1	chr17:22020727-22020961	3.9	2.87579	0
	MKG21	Benign	14985	G>A	0.018	70697	MT-CYB	R80H	transition	2	chrX:5087516-5088240 chr13:96346883-96347320	0	0	1	14985	ENSG00000198727	ENSP00000354554	CYB_HUMAN	P00156	4519	YP_003024038.1	239	80	R/H	cGc/cAc	4	-	probably_damaging	1	neutral	0.54	neutral	3.85	deleterious	-4.16	medium	3.5	deleterious	1	neutral	0.272	5.46	0.99	0	7	7	3	NA	NA
	MKG09	Benign	10015	T>C	0.0183	35547	MT-TG		transition	4	chr17:22029254-22031051 chr7:57235767-57236433 chr7:63566388-63566702 chr9:94872268-94872433	0	0	0
	MKG03	Benign	709	G>A	0.0185	23803	MT-RNR1		transition	13	chr5:123096496-123097432 chr5:8622212-8622503 chr17:22021385-22022346 chr14:52054139-52054486 chr2:143848384-143849129 chr2:149639295-149639426 chr2:126569771-126569984 chr2:212641062-212641333 chr7:142373033-142374058 chr9:33656633-33656990 chr4:156387335-156387611 chr8:47742504-47742672 chr20:55935747-55936114	3	4.1959	0
	MKG19	Benign	3693	G>A	0.0187	30070	MT-ND1		transition	8	chr17:19505868-19506222 chrX:102040938-102041035 chr7:141503871-141504146 chr7:63572637-63572784 chr4:88597262-88597347 chr20:55932991-55933131 chr16:3420223-3420607 chr22:24347986-24348128	6.6	0.35559	0
	MKG02	Benign	6116	A>G	0.019	14294	MT-CO1		transition	3	chr17:22026593-22028979 chr2:132141375-132141537 chr2:131031578-131031740	8.8	0	0
	MKG03	Benign	14487	T>C	0.0191	22901	MT-ND6	M63V	transition	1	chr17:22031838-22032092	0	0	1
	MKG01	Benign	11915	T>C	0.0197	40766	MT-ND4	F386L	transition	0	-	0	0	1	11915	ENSG00000198886	ENSP00000354961	NU4M_HUMAN	P03905	4538	YP_003024031.1	1156	386	F/L	Ttc/Ctc	2	-	probably_damaging	1	neutral	0.47	neutral	2.16	deleterious	-5.45	medium	2.28	deleterious	0.99	neutral	0.237	-0.06	0.06	0	7	7	3	NA	NA
	MKG25	Benign	13369	T>G	0.0202	97616	MT-ND5	S345A	transversion	3	chr1:238113594-238113878 chr2:143852893-143853251 chr2:83043725-83043889	0	0	1	13369	ENSG00000198786	ENSP00000354813	NU5M_HUMAN	P03915	4540	YP_003024036.1	1033	345	S/A	Tcc/Gcc	4/2	-	probably_damaging	1	neutral	0.54	neutral	4.57	deleterious	-2.55	low	1.25	deleterious	1	neutral	0.271	-8.55	0	0	6	6	3	NA	NA
	MKG05	Benign	2432	A>G	0.0203	49806	MT-RNR2		transition	1	chr4:117220742-117221079	0	0	0
	MKG25	Benign	13853	A>G	0.0206	90376	MT-ND5	Y506C	transition	0	-	0	0	0.211538	13853	ENSG00000198786	ENSP00000354813	NU5M_HUMAN	P03915	4540	YP_003024036.1	1517	506	Y/C	tAc/tGc	2	-	possibly_damaging	0.84	neutral	0.17	neutral	0.97	neutral	-0.67	low	0.94	neutral	0.92	neutral	0.166	-3.14	0	0	4	5	2	NA	NA
	MKG12	Benign	12776	T>C	0.022	34491	MT-ND5	V147A	transition	0	-	0	0	1	12776	ENSG00000198786	ENSP00000354813	NU5M_HUMAN	P03915	4540	YP_003024036.1	440	147	V/A	gTa/gCa	4	-	possibly_damaging	0.73	neutral	0.51	neutral	4.5	deleterious	-3.85	high	4.4	neutral	0.7	neutral	0.392	5.76	0.99	0	6	7	2	NA	NA
	MKG23	Benign	2634	T>C	0.022	55650	MT-RNR2		transition	0	-	0	0	0
	MKG01	Benign	5147	G>C	0.0231	28315	MT-ND2		transversion	6	chr1:564464-570304 chr17:22024848-22026588 chr2:156120914-156121314 chr2:68487872-68488036 chr4:14507530-14507742 chr13:56545768-56545890	0	0	0
	MKG22	Benign	8155	G>A	0.0246	27681	MT-CO2		transition	5	chr1:8969802-8969964 chr17:22026593-22028979 chr2:132139470-132139603 chr2:131033634-131033767 chr7:68795704-68795854	6.4	0.49782	0
1	MKG21	Benign	13759	G>A	0.0266	58045	MT-ND5	A475T	transition	2	chr5:134258999-134264217 chr5:93903161-93906623	5.4	0.35559	0.0769231	13759	ENSG00000198786	ENSP00000354813	NU5M_HUMAN	P03915	4540	YP_003024036.1	1423	475	A/T	Gca/Aca	4	-	benign	0.01	neutral	0.47	neutral	3.76	neutral	1.66	neutral	-2.07	neutral	0.52	deleterious	0.732	-4.18	0	0.09	4	4	3	NA	NA
1	MKG15	Benign	9794	A>G	0.0284	26649	MT-CO3		transition	1	chr1:235705442-235705665	0	0	0
	MKG13	Benign	9554	G>A	0.0327	59021	MT-CO3		transition	34	chr1:143245190-143245790 chr1:142790559-142791157 chr1:143342891-143343229 chr5:99381642-99390437 chr11:103272857-103273350 chr17:22029254-22031051 chr17:61470772-61470946 chr2:131034746-131035586 chr2:120969292-120969788 chr2:95566763-95567105 chr7:57235767-57236433 chr7:63566841-63567208 chr9:85042306-85042806 chr9:94871428-94871648 chr9:5100368-5100598 chr6:32674094-32674447 chr4:12641918-1264…	6.6	0.35559	0
	MKG04	Benign	93	A>G	0.0332	41630	MT-DLOOP2		transition	0	-	4.7	1.2545	0
	MKG18	Benign	152	T>C	0.0332	27739	MT-DLOOP2		transition	1	chr17:22020727-22020961	1	12.1077	0
	MKG04	Benign	64	C>A	0.0333	44446	MT-DLOOP2		transversion	0	-	0	0	0
	MKG03	Benign	12757	T>C	0.035	26068	MT-ND5	F141L	transition	0	-	0	0	0.961538	12757	ENSG00000198786	ENSP00000354813	NU5M_HUMAN	P03915	4540	YP_003024036.1	421	141	F/L	Ttc/Ctc	2	-	benign	0.12	neutral	0.77	neutral	4.45	deleterious	-5.66	low	1	neutral	0.12	deleterious	0.828	-5.8	0	0	5	5	3	NA	NA
1	MKG13	Benign	13287	C>T	0.0353	67392	MT-ND5		transition	24	chr1:235702039-235702268 chr11:81266035-81266220 chr11:11261607-11261721 chr3:176728508-176728631 chr14:84640935-84641307 chrX:69345975-69346157 chr2:132128427-132129028 chr2:131038669-131038917 chr2:238430092-238430252 chr2:143852893-143853251 chr2:156169006-156169205 chr2:83043725-83043889 chr7:57262612-57263334 chr7:57239549-57239923 chr7:112012841-112013223 chr9:5110326-5110699 chr4:17063508-…	10	0.071117	0
	MKG04	Benign	16537	C>T	0.0407	48714	MT-DLOOP1		transition	0	-	0	0	0
	MKG04	Benign	183	A>G	0.0435	43300	MT-DLOOP2		transition	0	-	6	0.847634	0
	MKG05	Benign	10371	G>A	0.0465	48906	MT-ND3	E105K	transition	0	-	0	0	1	10371	ENSG00000198840	ENSP00000355206	NU3M_HUMAN	P03897	4537	YP_003024033.1	313	105	E/K	Gag/Aag	2	-	probably_damaging	1	neutral	0.24	neutral	0.69	deleterious	-3.86	high	4.26	deleterious	1	neutral	0.12	-1.66	0.06	0	7	7	3	NA	NA
	MKG19	Benign	10084	T>C	0.0508	26926	MT-ND3	I9T	transition	0	-	6	0.64006	0.673077	10084	ENSG00000198840	ENSP00000355206	NU3M_HUMAN	P03897	4537	YP_003024033.1	26	9	I/T	aTc/aCc	2	rs41487950	benign	0	neutral	0.35	neutral	1.78	neutral	-0.96	low	1.3	neutral	0.65	deleterious	0.675	-0.15	0	0.03	4	4	3	NA	NA
	MKG19	Benign	5774	T>A	0.0572	26713	MT-TC		transversion	33	chr1:238104374-238104757 chr1:143343289-143343540 chr1:142791272-142791468 chr1:143244898-143245130 chr17:22024848-22026588 chr17:19508361-19508833 chr3:152637497-152637623 chrX:55205185-55205511 chr2:156120290-156120669 chr2:131031158-131031464 chr2:140974821-140975207 chr2:212642585-212642967 chr2:132141651-132141957 chr2:117783692-117784077 chr2:203484634-203484757 chr2:95566509-95566715 chr7:…	10	0	0
	MKG23	Benign	13478	C>T	0.0581	44147	MT-ND5	A381V	transition	1	chr7:57239549-57239923	0	0	0.903846	13478	ENSG00000198786	ENSP00000354813	NU5M_HUMAN	P03915	4540	YP_003024036.1	1142	381	A/V	gCa/gTa	4	-	benign	0.36	neutral	0.59	neutral	4.62	neutral	-0.13	low	0.98	neutral	0.34	deleterious	0.615	0.88	0.02	0	4	4	3	NA	NA
1	MKG13	Benign	5814	T>C	0.0673	59729	MT-TC		transition	1	chr17:22024848-22026588	10	0.21335	0
1	MKG28	Benign	64	C>T	0.0683	39602	MT-DLOOP2		transition	0	-	5.2	1.67894	0
	MKG14	Benign	3290	T>C	0.0731	30825	MT-TL1		transition	15	chr1:238106772-238107369 chr17:22022360-22024802 chr14:84639090-84639184 chrX:55207544-55207846 chr2:117781403-117781669 chr2:140978948-140979142 chr7:141504769-141504854 chr9:5093693-5094098 chr4:156384977-156385069 chr8:47740037-47740122 chr10:37890121-37890389 chr10:20036366-20036445 chr20:55933304-55933519 chrY:8239611-8239705 chr16:3420907-3420981	7.2	0.28447	0
1	MKG27	Benign area 2	9702	A>G	0.086	39812	MT-CO3	T166A	transition	0	-	0	0	1	9702	ENSG00000198938	ENSP00000354982	COX3_HUMAN	P00414	4514	YP_003024032.1	496	166	T/A	Aca/Gca	4	-	probably_damaging	0.95	neutral	0.52	neutral	1.98	deleterious	-4.82	medium	3.44	neutral	0.95	neutral	0.283	-3.19	0	0	7	7	2	NA	NA
	MKG08	Benign	72	T>C	0.1662	31359	MT-DLOOP2		transition	0	-	8.8	0.31027	0
1	MKG04	Benign	5789	T>C	0.1691	33285	MT-TC		transition	0	-	0	0	0
1	MKG07	Benign	16093	T>C	0.2239	39142	MT-DLOOP1		transition	2	chr5:93903161-93906623 chr3:43270906-43271223	3.3	5.59134	0
1	MKG17	Benign	15498	G>A	0.2373	35967	MT-CYB	G251D	transition	1	chr17:22018521-22020228	0	0.071117	0.769231	15498	ENSG00000198727	ENSP00000354554	CYB_HUMAN	P00156	4519	YP_003024038.1	752	251	G/D	gGc/gAc	4	-	possibly_damaging	0.75	neutral	0.3	neutral	3.12	deleterious	-4.57	high	5.09	neutral	0.8	neutral	0.275	2.75	1	0	6	7	2	HiCM / WPW, DEAF	Reported
1	MKG27	Benign area 2	215	A>G	0.24	52138	MT-DLOOP2		transition	0	-	6.9	0.30254	0
	MKG20	Benign	72	T>C	0.2741	39448	MT-DLOOP2		transition	0	-	8.8	0.31027	0
1	MKG06	Benign	8865	G>A	0.2774	33511	MT-ATP6		transition	12	chr1:107345592-107345864 chr5:99381642-99390437 chr17:22029254-22031051 chr3:89636332-89636609 chr2:132138606-132138935 chr2:131034308-131034637 chr2:203480675-203480947 chr7:57235095-57235467 chr9:5099739-5100019 chr4:156379333-156379521 chr8:20408707-20408917 chr16:10818730-10818993	7.2	0.35559	0
1	MKG22	Benign	16148	C>T	0.305	37040	MT-DLOOP1		transition	0	-	4.9	0.779824	0
1	MKG08	Benign	15355	G>A	0.5208	47572	MT-CYB		transition	11	chr5:134258999-134264217 chr5:93903161-93906623 chr17:22018521-22020228 chrX:5087516-5088240 chrX:125863339-125863709 chr2:132126634-132127023 chr2:22539931-22540090 chr7:112014463-112014998 chr7:57264599-57265029 chr4:65473875-65474016 chr8:53664313-53664517	6.6	0.78229	0
	MKG04	Benign	72	T>C	0.6018	37223	MT-DLOOP2		transition	0	-	8.8	0.31027	0
1	MKG21	Benign	16465	C>T	0.8932	70330	MT-DLOOP1		transition	4	chr1:238110626-238110788 chr17:22020533-22020726 chrX:125864779-125864915 chr2:83046954-83046995	6.4	0.280204	0
	MKG17	Benign	456	C>T	0.9737	15993	MT-DLOOP2		transition	0	-	6.6	0.377512	0
	MKG17	Benign	16304	T>C	0.9767	34761	MT-DLOOP1		transition	0	-	4.7	0.769391	0
	MKG23	Benign	119	T>C	0.9811	33976	MT-DLOOP2		transition	0	-	10	0.140838	0
	MKG17	Benign	709	G>A	0.9872	35537	MT-RNR1		transition	13	chr5:123096496-123097432 chr5:8622212-8622503 chr17:22021385-22022346 chr14:52054139-52054486 chr2:143848384-143849129 chr2:149639295-149639426 chr2:126569771-126569984 chr2:212641062-212641333 chr7:142373033-142374058 chr9:33656633-33656990 chr4:156387335-156387611 chr8:47742504-47742672 chr20:55935747-55936114	3	4.1959	0
1	MKG11	Benign	146	T>C	0.9873	22752	MT-DLOOP2		transition	1	chr17:22020727-22020961	1.8	6.23412	0
	MKG03	Benign	16224	T>C	0.989	26954	MT-DLOOP1		transition	0	-	5.9	0.464243	0
[truncated: 3 more columns]
