# Supplementary material for: Validation of Next-Generation Sequencing of Entire Mitochondrial Genomes and the Diversity of Mitochondrial DNA Mutations in Oral Squamous Cell Carcinoma
Source: PLoS One. 2015 Aug 11;10(8):e0135643. doi: 10.1371/journal.pone.0135643 (PMC4532422; doi:10.1371/journal.pone.0135643)
Supplement: S6 Table — (XLSX) [file pone.0135643.s007.xlsx]

## Sheet: Supp. Table S6 (Cancer)
	Supplementary Table S6			Point heteroplasmic mtDNA mutations in 28 oral cancer tissues
* Sanger Sequencing
In Benign (1 = true)	Patient	Tissue	Position	nucleotide substitution	Heteroplasmy	Coverage	Gene	AAC	Transition-Transversion	Numts	Numts-Locus	HaploGrep Weight	Emma Score	Conservation Index MitoTool	genomic location	Ensembl_Gene_ID	Ensembl_Protein_ID	Uniprot_Name	Uniprot_ID	NCBI_Gene_ID	NCBI_Protein_ID	gene_pos	amino_acid_position	amino_acid_substitution	codon_substitution	codon_degeneration	dbSNP_ID	PolyPhen2_prediction	PolyPhen2_score	SIFT_prediction	SIFT_score	FatHmm_prediction	FatHmm_score	PROVEAN_prediction	PROVEAN_score	MutAss_prediction	MutAss_score	Carol_prediction	Carol_score	Condel_prediction	Condel_score	PhyloP_46V	PhastCons_46V	SiteVar	Uniformity_score	Uniformity_score_II	Consensus_Uniformity_score	MitoMap_disease	MitoMap_status
	MKG27	Primary tumor area 1	13897	T>C	0.0101	87462	MT-ND5	Y521H	transition	2	chr5:93903161-93906623 chr4:65475371-65475437	0	0	0.230769	13897	ENSG00000198786	ENSP00000354813	NU5M_HUMAN	P03915	4540	YP_003024036.1	1561	521	Y/H	Tat/Cat	2	-	benign	0.02	neutral	0.55	neutral	1.02	neutral	0.57	neutral	0.14	neutral	0.43	deleterious	0.766	-1.3	0	0	4	4	3	NA	NA
	MKG01	Primary tumor area 1	15033	T>C	0.0104	38634	MT-CYB	L96P	transition	0	-	0	0	1	15033	ENSG00000198727	ENSP00000354554	CYB_HUMAN	P00156	4519	YP_003024038.1	287	96	L/P	cTa/cCa	4/2	-	probably_damaging	1	neutral	0.1	neutral	2.9	deleterious	-5.07	high	4.87	deleterious	1	neutral	0.051	-0.96	0	0	7	7	3	NA	NA
	MKG28	Primary tumor	4136	A>G	0.0107	20476	MT-ND1	Y277C	transition	0	-	8.1	0.21335	1	4136	ENSG00000198888	ENSP00000354687	NU1M_HUMAN	P03886	4535	YP_003024026.1	830	277	Y/C	tAc/tGc	2	rs199476121	probably_damaging	0.98	neutral	0.14	neutral	2.61	deleterious	-8.05	high	4.04	deleterious	0.99	neutral	0.078	4.67	0.99	0.01	7	7	3	LHON	Possibly synergistic
	MKG07	Primary tumor	10436	C>A	0.0111	31735	MT-TR		transversion	12	chr11:81263225-81263383 chr17:22031160-22031645 chr2:143855842-143856076 chr2:131035926-131036132 chr2:132137199-132137339 chr2:120970828-120971035 chr2:203482375-203482533 chr7:57236758-57236957 chr7:57260020-57260227 chr7:63565848-63566055 chr4:65476517-65476686 chr4:156377746-156377920	0	0	0
	MKG13	Primary tumor	650	T>C	0.0111	29440	MT-RNR1		transition	6	chr2:143848384-143849129 chr7:142373033-142374058 chr9:33656633-33656990 chr4:117218897-117219189 chr10:57357637-57357825 chrY:8234669-8234994	10	0	0
	MKG15	Primary tumor	6845	C>A	0.0112	33799	MT-CO1	I314M	transversion	15	chr5:99381642-99390437 chr5:5395535-5396043 chr17:51183094-51183746 chr3:171252230-171252437 chrX:125605687-125606435 chr2:50815830-50816528 chr2:132140548-132141253 chr2:131031988-131032688 chr2:95565445-95565716 chr7:63569338-63570083 chr7:57256058-57256805 chr9:5097128-5098094 chr10:71351669-71352237 chrY:13289838-13289975 chr12:40680094-40680457	0	0	0.423077	6845	ENSG00000198804	ENSP00000354499	COX1_HUMAN	P00395	4512	YP_003024028.1	942	314	I/M	atC/atA	2	-	probably_damaging	1	deleterious	0	neutral	2.6	neutral	-1.53	high	3.56	deleterious	1	neutral	0.001	4.97	0.98	0	7	7	3	NA	NA
1	MKG27	Primary tumor area 1	16241	A>G	0.0114	97131	MT-DLOOP1		transition	0	-	7.2	0.386	0
	MKG15	Primary tumor	6955	G>A	0.0115	35751	MT-CO1	G351D	transition	0	-	0	0	1	6955	ENSG00000198804	ENSP00000354499	COX1_HUMAN	P00395	4512	YP_003024028.1	1052	351	G/D	gGt/gAt	4	-	probably_damaging	1	deleterious	0	neutral	2	deleterious	-4.26	high	5.26	deleterious	1	neutral	0	5.92	1	0	8	8	3	Mild EXIT and MR	Reported
	MKG03	Primary tumor area 1	5881	G>A	0.0118	15805	MT-TY		transition	0	-	0	0	0
	MKG15	Primary tumor	6077	C>T	0.0121	29124	MT-CO1		transition	5	chr1:107348354-107348506 chr2:132141375-132141537 chr2:131031578-131031740 chr9:81355927-81356087 chr8:111946452-111946870	10	0.21335	0
	MKG06	Primary tumor	1028	G>A	0.0122	40548	MT-RNR1		transition	3	chr8:104095283-104095376 chr18:59541804-59542118 chrY:13290178-13290667	0	0	0
	MKG15	Primary tumor	1959	C>T	0.0124	30260	MT-RNR2		transition	3	chrX:142519051-142519183 chr7:142374142-142374646 chr9:33657749-33658251	0	0	0
1	MKG21	Primary tumor	13759	G>A	0.0126	35067	MT-ND5	A475T	transition	2	chr5:134258999-134264217 chr5:93903161-93906623	5.4	0.35559	0.0769231	13759	ENSG00000198786	ENSP00000354813	NU5M_HUMAN	P03915	4540	YP_003024036.1	1423	475	A/T	Gca/Aca	4	-	benign	0.01	neutral	0.47	neutral	3.76	neutral	1.66	neutral	-2.07	neutral	0.52	deleterious	0.732	-4.18	0	0.09	4	4	3	NA	NA
	MKG27	Primary tumor area 1	2690	G>A	0.0129	68838	MT-RNR2		transition	9	chr17:19504577-19504668 chr14:84638350-84638625 chrX:142519654-142519895 chrX:55064986-55065071 chr9:33658280-33659128 chr8:32870741-32871063 chr10:57359452-57359841 chr10:20035675-20036008 chr16:3421781-3422107	0	0	0
	MKG18	Primary tumor	16021	C>T	0.013	42728	MT-TP		transition	0	-	0	0	0
1	MKG23	Primary tumor	4597	T>C	0.013	18632	MT-ND2	V43A	transition	0	-	0	0	0.961538	4597	ENSG00000198763	ENSP00000355046	NU2M_HUMAN	P03891	4536	YP_003024027.1	128	43	V/A	gTt/gCt	4	-	benign	0.06	neutral	0.22	neutral	4.56	deleterious	-3	low	1.36	neutral	0.76	deleterious	0.58	0.18	0	0	5	5	3	NA	NA
	MKG15	Primary tumor	8273	C>T	0.0132	26931			transition	1	chr5:99381642-99390437	10	0.071117	0
	MKG15	Primary tumor	3086	T>C	0.0134	34378	MT-RNR2		transition	3	chr7:142374849-142375525 chr8:47740183-47740451 chrY:8239386-8239557	0	0	0
1	MKG01	Primary tumor area 1	14560	G>A	0.0138	38312	MT-ND6		transition	12	chr5:99381642-99390437 chr5:134258999-134264217 chr5:93903161-93906623 chr11:81267216-81267770 chr17:22018521-22020228 chr17:22031838-22032092 chr2:132127142-132127595 chr7:57264039-57264241 chr7:57240758-57240929 chr4:65474092-65474877 chr8:36135806-36136731 chr16:82154795-82155691	5.9	0.85341	0
1	MKG13	Primary tumor	13287	C>T	0.0138	30616	MT-ND5		transition	24	chr1:235702039-235702268 chr11:81266035-81266220 chr11:11261607-11261721 chr3:176728508-176728631 chr14:84640935-84641307 chrX:69345975-69346157 chr2:132128427-132129028 chr2:131038669-131038917 chr2:238430092-238430252 chr2:143852893-143853251 chr2:156169006-156169205 chr2:83043725-83043889 chr7:57262612-57263334 chr7:57239549-57239923 chr7:112012841-112013223 chr9:5110326-5110699 chr4:17063508-…	10	0.071117	0
	MKG17	Primary tumor	10860	T>C	0.014	48351	MT-ND4	I34T	transition	1	chr17:22031160-22031645	0	0	1	10860	ENSG00000198886	ENSP00000354961	NU4M_HUMAN	P03905	4538	YP_003024031.1	101	34	I/T	aTt/aCt	2	-	probably_damaging	1	deleterious	0.04	neutral	1.34	deleterious	-3.66	medium	2.87	deleterious	1	neutral	0.021	2.08	0.91	0	8	8	3	NA	NA
	MKG24	Primary tumor	2889	C>T	0.0143	23359	MT-RNR2		transition	5	chr11:10529434-10531883 chr17:22022360-22024802 chr7:142374849-142375525 chr9:33658280-33659128 chr6:62284018-62284534	0	0	0
	MKG03	Primary tumor area 1	11790	T>C	0.0146	17750	MT-ND4	L344P	transition	0	-	0	0	1	11790	ENSG00000198886	ENSP00000354961	NU4M_HUMAN	P03905	4538	YP_003024031.1	1031	344	L/P	cTc/cCc	4/2	-	probably_damaging	0.98	deleterious	0	neutral	4.56	deleterious	-6.37	high	3.73	deleterious	1	neutral	0.007	-0.06	0	0	8	8	3	NA	NA
	MKG28	Primary tumor	3955	G>A	0.0152	21694	MT-ND1	A217T	transition	7	chr17:19505868-19506222 chrX:142521414-142521512 chr2:132143492-132143735 chr2:131029383-131029623 chr4:156384328-156384629 chr8:32872209-32872274 chr16:3420223-3420607	0	0	1	3955	ENSG00000198888	ENSP00000354687	NU1M_HUMAN	P03886	4535	YP_003024026.1	649	217	A/T	Gca/Aca	4	rs28552781	probably_damaging	1	neutral	0.39	neutral	2.73	deleterious	-2.68	high	3.65	deleterious	1	neutral	0.195	-2.26	0.18	0	7	7	3	NA	NA
	MKG02	Primary tumor	2666	T>C	0.0153	46676	MT-RNR2		transition	5	chr1:238107504-238107831 chr7:142374849-142375525 chr9:33658280-33659128 chr8:104097139-104097239 chr10:25927446-25927520	0	0	0
1	MKG15	Primary tumor	9794	A>G	0.0163	31965	MT-CO3		transition	1	chr1:235705442-235705665	0	0	0
	MKG18	Primary tumor	2599	T>C	0.0163	69589	MT-RNR2		transition	0	-	0	0	0
	MKG18	Primary tumor	8749	T>C	0.0175	23661	MT-ATP6		transition	11	chr1:107345592-107345864 chr17:22029254-22031051 chr3:89636332-89636609 chr2:203480675-203480947 chr7:57235095-57235467 chr7:63567571-63567711 chr9:5099739-5100019 chr6:92436438-92436775 chr8:20408707-20408917 chr10:101817144-101817658 chr16:10818730-10818993	10	0.071117	0
	MKG10	Primary tumor	9865	T>C	0.0176	11702	MT-CO3	I220T	transition	3	chr7:57235767-57236433 chr7:57259252-57259705 chr4:25722088-25722339	0	0	0.942308	9865	ENSG00000198938	ENSP00000354982	COX3_HUMAN	P00414	4514	YP_003024032.1	659	220	I/T	aTc/aCc	2	-	benign	0	neutral	0.19	neutral	2.24	deleterious	-2.6	low	1.58	neutral	0.81	deleterious	0.594	-1.74	0	0	5	5	3	NA	NA
	MKG02	Primary tumor	8187	G>A	0.018	22908	MT-CO2	G201E	transition	0	-	0	0	1	8187	ENSG00000198712	ENSP00000354876	COX2_HUMAN	P00403	4513	YP_003024029.1	602	201	G/E	gGa/gAa	4	-	probably_damaging	1	neutral	0.36	neutral	-0.26	deleterious	-7.67	high	4.24	deleterious	1	neutral	0.18	5.95	1	0	7	7	3	NA	NA
	MKG20	Primary tumor	11832	G>A	0.0182	34824	MT-ND4		transition	0	-	0	0	0
	MKG22	Primary tumor	16213	G>A	0.0184	32188	MT-DLOOP1		transition	0	-	5.6	0.761567	0
	MKG20	Primary tumor	709	G>A	0.0188	33786	MT-RNR1		transition	13	chr5:123096496-123097432 chr5:8622212-8622503 chr17:22021385-22022346 chr14:52054139-52054486 chr2:143848384-143849129 chr2:149639295-149639426 chr2:126569771-126569984 chr2:212641062-212641333 chr7:142373033-142374058 chr9:33656633-33656990 chr4:156387335-156387611 chr8:47742504-47742672 chr20:55935747-55936114	3	4.1959	0
	MKG03	Primary tumor area 1	14787	T>C	0.0195	16535	MT-CYB	I14T	transition	0	-	0	0	1	14787	ENSG00000198727	ENSP00000354554	CYB_HUMAN	P00156	4519	YP_003024038.1	41	14	I/T	aTt/aCt	2	-	benign	0.08	neutral	0.66	neutral	4.58	neutral	-1.76	medium	2.69	neutral	0.25	deleterious	0.789	0.03	0	0	5	5	3	NA	NA
	MKG09	Primary tumor	6124	T>C	0.0219	41029	MT-CO1	M74T	transition	2	chr1:238104076-238104183 chr1:107348354-107348506	0	0	1	6124	ENSG00000198804	ENSP00000354499	COX1_HUMAN	P00395	4512	YP_003024028.1	221	74	M/T	aTa/aCa	2	-	probably_damaging	1	deleterious	0	neutral	2.71	deleterious	-3.5	medium	3.13	deleterious	1	neutral	0.001	2	1	0	8	8	3	NA	NA
	MKG26	Primary tumor	10965	C>T	0.0227	30725	MT-ND4	T69I	transition	0	-	0	0	1	10965	ENSG00000198886	ENSP00000354961	NU4M_HUMAN	P03905	4538	YP_003024031.1	206	69	T/I	aCt/aTt	4	-	probably_damaging	0.96	deleterious	0	neutral	1.22	deleterious	-4.29	medium	3.41	deleterious	1	neutral	0.022	0.58	0.21	0	8	8	3	NA	NA
	MKG09	Primary tumor	186	C>T	0.0237	39076	MT-DLOOP2		transition	0	-	8.8	0.069127	0
	MKG13	Primary tumor	3061	G>A	0.0257	27836	MT-RNR2		transition	10	chr17:19504821-19505077 chr14:84638769-84639028 chr2:140979190-140979450 chr7:141504966-141505178 chr6:74935199-74935258 chr4:93622979-93623350 chr4:156385175-156385367 chr4:90653007-90653157 chr13:57262610-57262783 chrY:8239386-8239557	0	0	0
	MKG08	Primary tumor	14312	A>G	0.0266	28510	MT-ND6	V121A	transition	0	-	0	0.071117	0.923077
	MKG09	Primary tumor	11540	T>C	0.0272	45700	MT-ND4	F261L	transition	0	-	0	0	1	11540	ENSG00000198886	ENSP00000354961	NU4M_HUMAN	P03905	4538	YP_003024031.1	781	261	F/L	Ttc/Ctc	2	-	possibly_damaging	0.8	neutral	0.57	neutral	4.93	deleterious	-5.47	neutral	0.44	neutral	0.78	neutral	0.382	-3.04	0.03	0	5	6	2	NA	NA
	MKG15	Primary tumor	15731	G>A	0.0273	38022	MT-CYB	A329T	transition	1	chr17:22018521-22020228	10	0.21335	0.461538	15731	ENSG00000198727	ENSP00000354554	CYB_HUMAN	P00156	4519	YP_003024038.1	985	329	A/T	Gcc/Acc	4	-	benign	0.01	neutral	0.31	neutral	2.97	neutral	0.06	neutral	0.22	neutral	0.69	deleterious	0.652	0.76	0.17	0	4	4	3	NA	NA
	MKG12	Primary tumor	15884	G>A	0.031	40410	MT-CYB	A380T	transition	5	chr5:93903161-93906623 chr17:22018521-22020228 chr3:43270906-43271223 chr7:57265456-57265525 chr8:36135136-36135397	5.1	0.85341	0.0576923	15884	ENSG00000198727	ENSP00000354554	CYB_HUMAN	P00156	4519	YP_003024038.1	1138	380	A/T	Gcc/Acc	4	rs28617642	possibly_damaging	0.52	neutral	0.4	neutral	4.6	neutral	-0.01	neutral	-0.34	neutral	0.59	neutral	0.44	2.86	0.99	0.1	4	5	2	NA	NA
	MKG18	Primary tumor	2110	A>G	0.0326	37049	MT-RNR2		transition	1	chr2:140980131-140980351	0	0	0
1	MKG28	Primary tumor	64	C>T	0.0333	26588	MT-DLOOP2		transition	0	-	5.2	1.67894	0
	MKG15	Primary tumor	14250	C>T	0.0349	29116	MT-ND6	A142T	transition	0	-	0	0	0.903846
1	MKG13	Primary tumor	5814	T>C	0.0415	22218	MT-TC		transition	1	chr17:22024848-22026588	10	0.21335	0
	MKG22	Primary tumor	13103	G>A	0.0417	24441	MT-ND5	G256E	transition	2	chr10:2277889-2277999 chr10:36722621-36722772	0	0	1	13103	ENSG00000198786	ENSP00000354813	NU5M_HUMAN	P03915	4540	YP_003024036.1	767	256	G/E	gGa/gAa	4	-	probably_damaging	1	neutral	0.36	neutral	4.18	deleterious	-7.21	high	5.23	deleterious	1	neutral	0.18	5.64	1	0	7	7	3	NA	NA
	MKG20	Primary tumor	15428	G>A	0.044	37031	MT-CYB	D228N	transition	0	-	0	0	1	15428	ENSG00000198727	ENSP00000354554	CYB_HUMAN	P00156	4519	YP_003024038.1	682	228	D/N	Gac/Aac	2	-	probably_damaging	1	neutral	0.31	neutral	3.02	deleterious	-4.04	high	5.07	deleterious	1	neutral	0.155	0.87	1	0	7	7	3	NA	NA
	MKG15	Primary tumor	4227	A>G	0.0458	28901	MT-ND1		transition	5	chrX:55206592-55206979 chr7:141503280-141503668 chr4:156383810-156384225 chr8:32872386-32872590 chr16:3419742-3420110	8.8	0.14223	0
	MKG07	Primary tumor	7101	T>C	0.0466	39503	MT-CO1	F400L	transition	0	-	0	0	1	7101	ENSG00000198804	ENSP00000354499	COX1_HUMAN	P00395	4512	YP_003024028.1	1198	400	F/L	Ttc/Ctc	2	-	probably_damaging	1	neutral	0.22	neutral	3.02	neutral	-1.95	low	1.68	deleterious	1	neutral	0.113	0.05	0.98	0	5	5	3	NA	NA
	MKG07	Primary tumor	14392	C>T	0.0473	39582	MT-ND6		transition	0	-	10	0	0
	MKG14	Primary tumor	1792	G>A	0.0486	29020	MT-RNR2		transition	0	-	0	0	0
	MKG06	Primary tumor	14560	G>A	0.0531	32643	MT-ND6		transition	12	chr5:99381642-99390437 chr5:134258999-134264217 chr5:93903161-93906623 chr11:81267216-81267770 chr17:22018521-22020228 chr17:22031838-22032092 chr2:132127142-132127595 chr7:57264039-57264241 chr7:57240758-57240929 chr4:65474092-65474877 chr8:36135806-36136731 chr16:82154795-82155691	5.9	0.85341	0
	MKG05	Primary tumor	8774	A>G	0.0591	28030	MT-ATP6	N83S	transition	1	chr1:107345592-107345864	0	0	1	8774	ENSG00000198899	ENSP00000354632	ATP6_HUMAN	P00846	4508	YP_003024031.1	248	83	N/S	aAc/aGc	2	-	probably_damaging	0.99	deleterious	0	neutral	2.84	deleterious	-4.57	high	4.1	deleterious	1	neutral	0.006	4.55	0.97	0	8	8	3	NA	NA
1	MKG22	Primary tumor	16148	C>T	0.0617	29341	MT-DLOOP1		transition	0	-	4.9	0.779824	0
	MKG14	Primary tumor	12127	G>A	0.0699	27934	MT-ND4		transition	1	chr5:99381642-99390437	6.9	0.14223	0
	MKG05	Primary tumor	6762	G>A	0.0714	34766	MT-CO1	V287M	transition	9	chr1:107347448-107347964 chr3:126724319-126724408 chr2:132140548-132141253 chr2:212643707-212643923 chr7:68797073-68797666 chr8:111945560-111946060 chr8:104102162-104102332 chr16:3418052-3418837 chr12:40680094-40680457	0	0	1	6762	ENSG00000198804	ENSP00000354499	COX1_HUMAN	P00395	4512	YP_003024028.1	859	287	V/M	Gtg/Atg	4	-	probably_damaging	1	deleterious	0	neutral	2.21	neutral	-2.14	high	5.3	deleterious	1	neutral	0.001	-2.33	0.08	0	7	7	3	NA	NA
	MKG25	Primary tumor	15761	G>A	0.0757	65848	MT-CYB		transition	0	-	0	0	0
	MKG15	Primary tumor	9982	G>A	0.0799	30027	MT-CO3		transition	1	chr13:76166375-76166532	0	0	0
1	MKG04	Primary tumor	5789	T>C	0.0821	25894	MT-TC		transition	0	-	0	0	0
	MKG03	Primary tumor area 1	15106	G>A	0.086	19717	MT-CYB		transition	24	chr1:238111864-238112233 chr5:99381642-99390437 chr5:134258999-134264217 chr5:93903161-93906623 chr5:8619214-8619868 chr11:87526551-87527104 chr11:81267886-81268035 chr17:22018521-22020228 chrX:125863339-125863709 chr2:143851217-143851755 chr2:83045584-83045751 chr7:112014463-112014998 chr7:57264599-57265029 chr7:57241290-57241529 chr4:65474092-65474877 chr4:156373026-156373274 chr13:96346883-963…	6.4	0.49782	0
	MKG27	Primary tumor area 1	183	A>G	0.0958	75284	MT-DLOOP2		transition	0	-	6	0.847634	0
	MKG18	Primary tumor	4412	G>A	0.1012	21051	MT-TM		transition	1	chr2:117782420-117782668	0	0	0
1	MKG08	Primary tumor	15355	G>A	0.1037	42445	MT-CYB		transition	11	chr5:134258999-134264217 chr5:93903161-93906623 chr17:22018521-22020228 chrX:5087516-5088240 chrX:125863339-125863709 chr2:132126634-132127023 chr2:22539931-22540090 chr7:112014463-112014998 chr7:57264599-57265029 chr4:65473875-65474016 chr8:53664313-53664517	6.6	0.78229	0
1	MKG07	Primary tumor	16093	T>C	0.1058	53972	MT-DLOOP1		transition	2	chr5:93903161-93906623 chr3:43270906-43271223	3.3	5.59134	0
	MKG05	Primary tumor	10310	G>A	0.108	30259	MT-ND3		transition	4	chr5:99381642-99390437 chr5:134258999-134264217 chr17:22029254-22031051 chr4:65476753-65477600	7.6	0.21335	0
1	MKG27	Primary tumor area 1	9702	A>G	0.1091	86505	MT-CO3	T166A	transition	0	-	0	0	1	9702	ENSG00000198938	ENSP00000354982	COX3_HUMAN	P00414	4514	YP_003024032.1	496	166	T/A	Aca/Gca	4	-	probably_damaging	0.95	neutral	0.52	neutral	1.98	deleterious	-4.82	medium	3.44	neutral	0.95	neutral	0.283	-3.19	0	0	7	7	2	NA	NA
	MKG05	Primary tumor	64	C>T	0.1213	33878	MT-DLOOP2		transition	0	-	5.2	1.67894	0
	MKG15	Primary tumor	9565	G>A	0.1241	26408	MT-CO3	G120D	transition	0	-	0	0	1	9565	ENSG00000198938	ENSP00000354982	COX3_HUMAN	P00414	4514	YP_003024032.1	359	120	G/D	gGc/gAc	4	-	probably_damaging	1	neutral	0.32	neutral	1.7	deleterious	-6.02	medium	3.4	deleterious	1	neutral	0.161	5.64	0.99	0	7	7	3	NA	NA
	MKG06	Primary tumor	889	G>A	0.1251	33907	MT-RNR1		transition	1	chr14:52054139-52054486	0	0	0
	MKG05	Primary tumor	5894	A>G	0.1554	22407			transition	5	chr17:22026593-22028979 chr17:19508361-19508833 chr9:95301351-95301619 chr4:156382331-156382606 chr8:134767936-134768160	6.4	0.56894	0
	MKG18	Primary tumor	16266	C>T	0.1571	51714	MT-DLOOP1		transition	0	-	4.7	0.742198	0
	MKG19	Primary tumor	11742	G>A	0.1668	40292	MT-ND4	C328Y	transition	0	-	0	0	1	11742	ENSG00000198886	ENSP00000354961	NU4M_HUMAN	P03905	4538	YP_003024031.1	983	328	C/Y	tGc/tAc	2	-	probably_damaging	1	neutral	0.27	neutral	4.65	deleterious	-9.94	medium	2.36	deleterious	1	neutral	0.135	2.8	1	0	7	7	3	NA	NA
	MKG22	Primary tumor	12877	G>A	0.1777	27365	MT-ND5	G181S	transition	1	chr5:99381642-99390437	0	0	1	12877	ENSG00000198786	ENSP00000354813	NU5M_HUMAN	P03915	4540	YP_003024036.1	541	181	G/S	Ggt/Agt	4	-	probably_damaging	1	neutral	0.43	neutral	4.6	deleterious	-5.93	medium	3.36	deleterious	1	neutral	0.215	-0.83	0.45	0	7	7	3	NA	NA
	MKG20	Primary tumor	2916	G>A	0.2102	31575	MT-RNR2		transition	9	chr1:238106772-238107369 chr1:94402059-94402156 chr14:84638769-84639028 chrX:142520433-142520667 chr2:117781098-117781291 chr9:5093693-5094098 chr4:93622979-93623350 chr8:47740183-47740451 chr10:37890460-37890706	0	0	0
	MKG20	Primary tumor	12736	G>A	0.2473	35222	MT-ND5	A134T	transition	0	-	0	0	0.884615	12736	ENSG00000198786	ENSP00000354813	NU5M_HUMAN	P03915	4540	YP_003024036.1	400	134	A/T	Gct/Act	4	-	probably_damaging	0.94	neutral	0.67	neutral	4.26	deleterious	-3.66	medium	2.32	neutral	0.93	neutral	0.366	-2.57	0	0	7	7	2	NA	NA
1	MKG27	Primary tumor area 1	215	A>G	0.2946	82116	MT-DLOOP2		transition	0	-	6.9	0.30254	0
1	MKG17	Primary tumor	15498	G>A	0.305	51427	MT-CYB	G251D	transition	1	chr17:22018521-22020228	0	0.071117	0.769231	15498	ENSG00000198727	ENSP00000354554	CYB_HUMAN	P00156	4519	YP_003024038.1	752	251	G/D	gGc/gAc	4	-	possibly_damaging	0.75	neutral	0.3	neutral	3.12	deleterious	-4.57	high	5.09	neutral	0.8	neutral	0.275	2.75	1	0	6	7	2	HiCM / WPW, DEAF	Reported
	MKG01	Primary tumor area 1	15553	G>A	0.3206	37878	MT-CYB		transition	5	chr5:93903161-93906623 chr11:110747716-110747852 chr17:22018521-22020228 chr6:133471710-133471933 chr4:65473283-65473828	7.2	0.35559	0
	MKG15	Primary tumor	12868	G>A	0.378	36869	MT-ND5	G178S	transition	0	-	0	0	1	12868	ENSG00000198786	ENSP00000354813	NU5M_HUMAN	P03915	4540	YP_003024036.1	532	178	G/S	Ggc/Agc	4	-	probably_damaging	1	neutral	0.5	neutral	4.49	deleterious	-5.93	medium	3.44	deleterious	1	neutral	0.25	-0.7	0.32	0	7	7	3	NA	NA
	MKG21	Primary tumor	16147	C>T	0.3976	36055	MT-DLOOP1		transition	0	-	6.4	0.266458	0
1	MKG21	Primary tumor	16465	C>T	0.4185	44256	MT-DLOOP1		transition	4	chr1:238110626-238110788 chr17:22020533-22020726 chrX:125864779-125864915 chr2:83046954-83046995	6.4	0.280204	0
1	MKG11	Primary tumor	146	T>C	0.4516	58391	MT-DLOOP2		transition	1	chr17:22020727-22020961	1.8	6.23412	0
	MKG15	Primary tumor	5297	C>T	0.4587	30375	MT-ND2		transition	2	chr17:19508097-19508286 chr9:83180018-83180182	10	0	0
	MKG22	Primary tumor	1793	G>A	0.4938	27982	MT-RNR2		transition	2	chr7:142374142-142374646 chr9:33657749-33658251	0	0	0
	MKG11	Primary tumor	456	C>T	0.5489	39393	MT-DLOOP2		transition	0	-	6.6	0.377512	0
	MKG22	Primary tumor	4476	C>T	0.55	35619	MT-ND2	P3S	transition	1	chr9:81357642-81357734	0	0	0.980769	4476	ENSG00000198763	ENSP00000355046	NU2M_HUMAN	P03891	4536	YP_003024027.1	7	3	P/S	Ccc/Tcc	4	-	probably_damaging	1	neutral	0.7	neutral	4.1	deleterious	-6.87	medium	2.52	deleterious	1	neutral	0.35	0.06	0.72	0	7	7	3	NA	NA
	MKG11	Primary tumor	2164	C>T	0.5657	66734	MT-RNR2		transition	18	chr11:103280147-103280283 chr17:22022360-22024802 chr17:19503702-19503832 chr3:160665442-160665735 chr3:40293958-40294436 chr14:84637696-84638079 chr14:84053850-84054322 chrX:55208837-55208944 chr2:117780024-117780404 chr2:212639697-212640072 chr2:140980131-140980351 chr9:5092634-5093005 chr4:156386064-156386515 chr4:117220177-117220536 chr8:32870423-32870530 chr10:57359173-57359245 chr10:3789140…	0	0	0
	MKG04	Primary tumor	16278	C>T	0.5837	46209	MT-DLOOP1		transition	0	-	3.4	1.72917	0
	MKG06	Primary tumor	3526	G>A	0.6019	23100	MT-ND1	A74T	transition	0	-	0	0	0.961538	3526	ENSG00000198888	ENSP00000354687	NU1M_HUMAN	P03886	4535	YP_003024026.1	220	74	A/T	Gcc/Acc	4	-	possibly_damaging	0.86	neutral	0.39	neutral	2.61	neutral	-0.22	low	1.26	neutral	0.86	neutral	0.265	-8.51	0	0	4	5	2	NA	NA
1	MKG06	Primary tumor	8865	G>A	0.6587	32088	MT-ATP6		transition	12	chr1:107345592-107345864 chr5:99381642-99390437 chr17:22029254-22031051 chr3:89636332-89636609 chr2:132138606-132138935 chr2:131034308-131034637 chr2:203480675-203480947 chr7:57235095-57235467 chr9:5099739-5100019 chr4:156379333-156379521 chr8:20408707-20408917 chr16:10818730-10818993	7.2	0.35559	0
	MKG16	Primary tumor*	16093	T>C	0.715		MT-DLOOP1		transition	2	chr5:93903161-93906623 chr3:43270906-43271223	3.3	5.59134	0
	MKG25	Primary tumor	11682	G>A	0.7301	59674	MT-ND4	S308N	transition	0	-	0	0	1	11682	ENSG00000198886	ENSP00000354961	NU4M_HUMAN	P03905	4538	YP_003024031.1	923	308	S/N	aGc/aAc	4/2	-	probably_damaging	1	deleterious	0	neutral	4.58	neutral	-2.14	high	3.86	deleterious	1	neutral	0.001	1.68	0.99	0	7	7	3	NA	NA
	MKG14	Primary tumor	15969	C>T	0.818	30205	MT-TP		transition	5	chr5:93903161-93906623 chr17:22018521-22020228 chr3:43270906-43271223 chr4:65473283-65473828 chr8:36135136-36135397	0	0	0
1	MKG05	Primary tumor	16261	C>T	0.8702	41647	MT-DLOOP1		transition	0	-	4.2	1.60746	0
	MKG23	Primary tumor	2706	A>G	0.9459	11862	MT-RNR2		transition	3	chr2:140979593-140979904 chr7:142374849-142375525 chr9:33658280-33659128	10	0.64006	0
	MKG09	Primary tumor	185	G>A	0.9809	37350	MT-DLOOP2		transition	0	-	4.6	1.36394	0
[truncated: 4 more columns]
